# Supplementary material for: Pili-like proteins of Akkermansia muciniphila modulate host immune responses and gut barrier function
Source: PLoS One. 2017 Mar 1;12(3):e0173004. doi: 10.1371/journal.pone.0173004 (PMC5332112; doi:10.1371/journal.pone.0173004)
Supplement: S1 Dataset — Results are presented as log10 label-free quantification (LFQ) intensities. Non-existing LFQ intensity values due to not enough quantified peptides were substituted with the value 3.5. (XLSX) [file pone.0173004.s002.xlsx]

## Sheet: Sheet1
Fraction 1 (LFQ)	Fraction 2 (LFQ)	Locus tag	Final_Localization (PSORTb)	Fasta headers	id	Unique peptides
6.00924	3.5	Amuc_0003	Cytoplasmic	>tr|B2UL61|B2UL61_AKKM8 ABC transporter related OS=Akkermansia muciniphila (strain ATCC BAA-835) GN=Amuc_0003 PE=4 SV=1	46	7
6.38344	3.5	Amuc_0005	Unknown	>tr|B2UL63|B2UL63_AKKM8 Putative uncharacterized protein OS=Akkermansia muciniphila (strain ATCC BAA-835) GN=Amuc_0005 PE=4 SV=1	47	14
5.86229	3.5	Amuc_0006	Unknown	>tr|B2UL64|B2UL64_AKKM8 Putative uncharacterized protein OS=Akkermansia muciniphila (strain ATCC BAA-835) GN=Amuc_0006 PE=4 SV=1	48	14
3.5	3.5	Amuc_0019	Unknown	>tr|B2UL77|B2UL77_AKKM8 Putative uncharacterized protein OS=Akkermansia muciniphila (strain ATCC BAA-835) GN=Amuc_0019 PE=4 SV=1	51	2
5.77913	7.3898	Amuc_0025	Periplasmic	>tr|B2UL83|B2UL83_AKKM8 Tetratricopeptide TPR_2 repeat protein OS=Akkermansia muciniphila (strain ATCC BAA-835) GN=Amuc_0025 PE=4 SV=1	53	21
5.49894	7.00813	Amuc_0026	Unknown	>tr|B2UL84|B2UL84_AKKM8 Putative uncharacterized protein OS=Akkermansia muciniphila (strain ATCC BAA-835) GN=Amuc_0026 PE=4 SV=1	54	12
3.5	3.5	Amuc_0037	Cytoplasmic__Membrane	>tr|B2UL95|B2UL95_AKKM8 Amino acid permease-associated region OS=Akkermansia muciniphila (strain ATCC BAA-835) GN=Amuc_0037 PE=4 SV=1	58	2
5.48383	7.15137	Amuc_0052	Unknown	>tr|B2ULA9|B2ULA9_AKKM8 Hyalurononglucosaminidase OS=Akkermansia muciniphila (strain ATCC BAA-835) GN=Amuc_0052 PE=4 SV=1	61	36
5.43707	3.5	Amuc_0058	Unknown	>tr|B2ULB5|B2ULB5_AKKM8 ATP:guanido phosphotransferase OS=Akkermansia muciniphila (strain ATCC BAA-835) GN=Amuc_0058 PE=3 SV=1	63	8
6.88779	6.0406	Amuc_0059	Cytoplasmic	>tr|B2ULB6|B2ULB6_AKKM8 ATPase AAA-2 domain protein OS=Akkermansia muciniphila (strain ATCC BAA-835) GN=Amuc_0059 PE=4 SV=1	64	43
6.186	5.64299	Amuc_0065	Cytoplasmic	>tr|B2ULC1|B2ULC1_AKKM8 2-isopropylmalate synthase OS=Akkermansia muciniphila (strain ATCC BAA-835) GN=Amuc_0065 PE=3 SV=1	65	21
6.09889	3.5	Amuc_0066	Unknown	>tr|B2ULC2|B2ULC2_AKKM8 Putative ATP/GTP-binding protein OS=Akkermansia muciniphila (strain ATCC BAA-835) GN=Amuc_0066 PE=4 SV=1	66	7
6.2199	3.5	Amuc_0074	Unknown	>tr|B2ULD0|B2ULD0_AKKM8 Putative uncharacterized protein OS=Akkermansia muciniphila (strain ATCC BAA-835) GN=Amuc_0074 PE=4 SV=1	67	4
3.5	3.5	Amuc_0077	Cytoplasmic	>tr|B2ULD3|B2ULD3_AKKM8 2-amino-3-ketobutyrate coenzyme A ligase OS=Akkermansia muciniphila (strain ATCC BAA-835) GN=Amuc_0077 PE=3 SV=1	68	2
6.10085	3.5	Amuc_0078	Unknown	>tr|B2ULD4|B2ULD4_AKKM8 Serine/threonine protein kinase OS=Akkermansia muciniphila (strain ATCC BAA-835) GN=Amuc_0078 PE=3 SV=1	69	6
5.46037	3.5	Amuc_0079	Cytoplasmic	>tr|B2ULD5|B2ULD5_AKKM8 Cobyrinic acid ac-diamide synthase OS=Akkermansia muciniphila (strain ATCC BAA-835) GN=Amuc_0079 PE=4 SV=1	70	5
3.5	3.5	Amuc_0080	Cytoplasmic__Membrane	>tr|B2ULD6|B2ULD6_AKKM8 Serine/threonine protein kinase OS=Akkermansia muciniphila (strain ATCC BAA-835) GN=Amuc_0080 PE=3 SV=1	71	4
5.59997	3.5	Amuc_0094	Unknown	>tr|B2ULP5|B2ULP5_AKKM8 Ribosomal protein S18 OS=Akkermansia muciniphila (strain ATCC BAA-835) GN=Amuc_0094 PE=3 SV=1	109	7
6.25928	3.5	Amuc_0095	Unknown	>sp|B2ULP6|RL33_AKKM8 50S ribosomal protein L33 OS=Akkermansia muciniphila (strain ATCC BAA-835) GN=Amuc_0095 PE=3 SV=1	110	2
5.07664	3.5	Amuc_0096	Cytoplasmic	>tr|B2ULP7|B2ULP7_AKKM8 Transcriptional regulator, TraR/DksA family OS=Akkermansia muciniphila (strain ATCC BAA-835) GN=Amuc_0096 PE=4 SV=1	111	5
6.09833	3.5	Amuc_0102	Cytoplasmic__Membrane	>tr|B2ULQ3|B2ULQ3_AKKM8 Efflux transporter, RND family, MFP subunit OS=Akkermansia muciniphila (strain ATCC BAA-835) GN=Amuc_0102 PE=4 SV=1	112	16
5.58121	3.5	Amuc_0105	Outer__Membrane	>tr|B2ULQ6|B2ULQ6_AKKM8 RND efflux system, outer membrane lipoprotein, NodT family OS=Akkermansia muciniphila (strain ATCC BAA-835) GN=Amuc_0105 PE=4 SV=1	115	11
5.88531	3.5	Amuc_0119	Unknown	>tr|B2ULS0|B2ULS0_AKKM8 Putative uncharacterized protein OS=Akkermansia muciniphila (strain ATCC BAA-835) GN=Amuc_0119 PE=4 SV=1	116	6
5.69157	3.5	Amuc_0120	Cytoplasmic__Membrane	>tr|B2ULS1|B2ULS1_AKKM8 Putative uncharacterized protein OS=Akkermansia muciniphila (strain ATCC BAA-835) GN=Amuc_0120 PE=4 SV=1	117	3
3.5	5.66774	Amuc_0121	Unknown	>tr|B2ULS2|B2ULS2_AKKM8 Sulfatase OS=Akkermansia muciniphila (strain ATCC BAA-835) GN=Amuc_0121 PE=4 SV=1	118	7
7.54415	6.23495	Amuc_0126	Cytoplasmic	>tr|B2ULS6|B2ULS6_AKKM8 Putative uncharacterized protein OS=Akkermansia muciniphila (strain ATCC BAA-835) GN=Amuc_0126 PE=4 SV=1	119	43
5.35618	3.5	Amuc_0127	Unknown	>tr|B2ULS7|B2ULS7_AKKM8 Transposase IS3/IS911 family protein OS=Akkermansia muciniphila (strain ATCC BAA-835) GN=Amuc_0127 PE=4 SV=1	120	3
3.5	3.5	Amuc_0128	Cytoplasmic	>tr|B2ULS8|B2ULS8_AKKM8 DNA topoisomerase (ATP-hydrolyzing) OS=Akkermansia muciniphila (strain ATCC BAA-835) GN=Amuc_0128 PE=4 SV=1	121	2
4.72168	3.5	Amuc_0133	Cytoplasmic	>tr|B2ULT3|B2ULT3_AKKM8 ParB-like partition protein OS=Akkermansia muciniphila (strain ATCC BAA-835) GN=Amuc_0133 PE=4 SV=1	122	6
5.9306	3.5	Amuc_0134	Cytoplasmic	>tr|B2ULT4|B2ULT4_AKKM8 Peptidase M28 OS=Akkermansia muciniphila (strain ATCC BAA-835) GN=Amuc_0134 PE=4 SV=1	123	2
5.36769	3.5	Amuc_0135	Cytoplasmic__Membrane	>tr|B2ULT5|B2ULT5_AKKM8 Conserved hypothetical membrane protein OS=Akkermansia muciniphila (strain ATCC BAA-835) GN=Amuc_0135 PE=4 SV=1	124	5
5.76562	3.5	Amuc_0136	Cytoplasmic__Membrane	>tr|B2ULT6|B2ULT6_AKKM8 Putative uncharacterized protein OS=Akkermansia muciniphila (strain ATCC BAA-835) GN=Amuc_0136 PE=4 SV=1	125	7
5.80175	6.72313	Amuc_0147	Unknown	>tr|B2ULU7|B2ULU7_AKKM8 Thioredoxin domain OS=Akkermansia muciniphila (strain ATCC BAA-835) GN=Amuc_0147 PE=4 SV=1	128	17
3.5	3.5	Amuc_0152	Cytoplasmic	>tr|B2ULV2|B2ULV2_AKKM8 Cell division protein ftsZ OS=Akkermansia muciniphila (strain ATCC BAA-835) GN=Amuc_0152 PE=3 SV=1	129	4
3.5	3.5	Amuc_0157	Cytoplasmic__Membrane	>tr|B2ULV7|B2ULV7_AKKM8 ABC transporter related OS=Akkermansia muciniphila (strain ATCC BAA-835) GN=Amuc_0157 PE=3 SV=1	132	2
6.73504	3.5	Amuc_0161	Cytoplasmic	>tr|B2ULW1|B2ULW1_AKKM8 Mammalian cell entry related domain protein OS=Akkermansia muciniphila (strain ATCC BAA-835) GN=Amuc_0161 PE=4 SV=1	133	18
5.33684	3.5	Amuc_0164	Cytoplasmic__Membrane	>tr|B2ULW4|B2ULW4_AKKM8 Putative uncharacterized protein OS=Akkermansia muciniphila (strain ATCC BAA-835) GN=Amuc_0164 PE=4 SV=1	136	5
3.5	3.5	Amuc_0166	Cytoplasmic	>tr|B2ULW6|B2ULW6_AKKM8 Twitching motility protein OS=Akkermansia muciniphila (strain ATCC BAA-835) GN=Amuc_0166 PE=4 SV=1	137	5
6.44138	3.5	Amuc_0167	Unknown	>tr|B2ULW7|B2ULW7_AKKM8 PpiC-type peptidyl-prolyl cis-trans isomerase OS=Akkermansia muciniphila (strain ATCC BAA-835) GN=Amuc_0167 PE=4 SV=1	138	12
4.98902	3.5	Amuc_0170	Cytoplasmic	>tr|B2ULX0|B2ULX0_AKKM8 CTP synthase OS=Akkermansia muciniphila (strain ATCC BAA-835) GN=Amuc_0170 PE=3 SV=1	140	7
7.56347	6.43412	Amuc_0172	Outer__Membrane	>tr|B2ULX2|B2ULX2_AKKM8 Putative uncharacterized protein OS=Akkermansia muciniphila (strain ATCC BAA-835) GN=Amuc_0172 PE=4 SV=1	141	57
6.93991	3.5	Amuc_0174	Unknown	>tr|B2ULX4|B2ULX4_AKKM8 Putative uncharacterized protein OS=Akkermansia muciniphila (strain ATCC BAA-835) GN=Amuc_0174 PE=4 SV=1	142	13
3.5	3.5	Amuc_0175	Cytoplasmic	>tr|B2ULX5|B2ULX5_AKKM8 PDZ/DHR/GLGF domain protein OS=Akkermansia muciniphila (strain ATCC BAA-835) GN=Amuc_0175 PE=4 SV=1	143	4
5.18969	3.5	Amuc_0178	Unknown	>tr|B2ULX8|B2ULX8_AKKM8 Putative uncharacterized protein OS=Akkermansia muciniphila (strain ATCC BAA-835) GN=Amuc_0178 PE=4 SV=1	144	4
5.19109	3.5	Amuc_0182	Cytoplasmic__Membrane	>tr|B2ULY2|B2ULY2_AKKM8 Putative uncharacterized protein OS=Akkermansia muciniphila (strain ATCC BAA-835) GN=Amuc_0182 PE=4 SV=1	146	7
3.5	3.5	Amuc_0186	Cytoplasmic	>tr|B2UM81|B2UM81_AKKM8 Glycoside hydrolase family 95 OS=Akkermansia muciniphila (strain ATCC BAA-835) GN=Amuc_0186 PE=4 SV=1	181	5
5.14217	3.5	Amuc_0187	Unknown	>tr|B2UM82|B2UM82_AKKM8 Peptidase M28 OS=Akkermansia muciniphila (strain ATCC BAA-835) GN=Amuc_0187 PE=4 SV=1	182	3
6.43924	3.5	Amuc_0194	Cytoplasmic__Membrane	>tr|B2UM89|B2UM89_AKKM8 Putative uncharacterized protein OS=Akkermansia muciniphila (strain ATCC BAA-835) GN=Amuc_0194 PE=4 SV=1	184	18
6.68269	3.5	Amuc_0196	Unknown	>tr|B2UM91|B2UM91_AKKM8 Serine/threonine protein kinase OS=Akkermansia muciniphila (strain ATCC BAA-835) GN=Amuc_0196 PE=4 SV=1	185	20
6.34807	3.5	Amuc_0198	Cytoplasmic	>sp|B2UM93|RL19_AKKM8 50S ribosomal protein L19 OS=Akkermansia muciniphila (strain ATCC BAA-835) GN=Amuc_0198 PE=3 SV=1	186	12
7.19449	7.319	Amuc_0201	Cytoplasmic	>tr|B2UM96|B2UM96_AKKM8 Carboxyl transferase OS=Akkermansia muciniphila (strain ATCC BAA-835) GN=Amuc_0201 PE=4 SV=1	188	30
6.49201	3.5	Amuc_0202	Unknown	>tr|B2UM97|B2UM97_AKKM8 Putative uncharacterized protein OS=Akkermansia muciniphila (strain ATCC BAA-835) GN=Amuc_0202 PE=4 SV=1	189	3
6.96449	6.98284	Amuc_0204	Cytoplasmic__Membrane	>tr|B2UM99|B2UM99_AKKM8 Sodium ion-translocating decarboxylase, beta subunit OS=Akkermansia muciniphila (strain ATCC BAA-835) GN=Amuc_0204 PE=4 SV=1	191	11
3.5	6.47823	Amuc_0216	Unknown	>tr|B2UMB0|B2UMB0_AKKM8 Putative uncharacterized protein OS=Akkermansia muciniphila (strain ATCC BAA-835) GN=Amuc_0216 PE=4 SV=1	193	12
6.08558	6.13991	Amuc_0218	Cytoplasmic__Membrane	>tr|B2UMB2|B2UMB2_AKKM8 Calcium-translocating P-type ATPase, PMCA-type OS=Akkermansia muciniphila (strain ATCC BAA-835) GN=Amuc_0218 PE=3 SV=1	194	8
6.98754	3.5	Amuc_0219	Cytoplasmic__Membrane	>tr|B2UMB3|B2UMB3_AKKM8 Efflux transporter, RND family, MFP subunit OS=Akkermansia muciniphila (strain ATCC BAA-835) GN=Amuc_0219 PE=4 SV=1	195	12
6.3295	3.5	Amuc_0220	Cytoplasmic__Membrane	>tr|B2UMB4|B2UMB4_AKKM8 Transporter, hydrophobe/amphiphile efflux-1 (HAE1) family OS=Akkermansia muciniphila (strain ATCC BAA-835) GN=Amuc_0220 PE=4 SV=1	196	9
5.92653	3.5	Amuc_0225	Unknown	>tr|B2UMB9|B2UMB9_AKKM8 Sel1 domain protein repeat-containing protein OS=Akkermansia muciniphila (strain ATCC BAA-835) GN=Amuc_0225 PE=4 SV=1	198	3
6.45286	3.5	Amuc_0240	Unknown	>tr|B2UMD4|B2UMD4_AKKM8 Sec-independent protein translocase protein TatA OS=Akkermansia muciniphila (strain ATCC BAA-835) GN=Amuc_0240 PE=3 SV=1	204	4
5.88236	3.5	Amuc_0241	Extracellular	>tr|B2UMD5|B2UMD5_AKKM8 Sel1 domain protein repeat-containing protein OS=Akkermansia muciniphila (strain ATCC BAA-835) GN=Amuc_0241 PE=4 SV=1	205	5
5.66788	3.5	Amuc_0242	Cytoplasmic	>tr|B2UMD6|B2UMD6_AKKM8 Pseudouridine synthase OS=Akkermansia muciniphila (strain ATCC BAA-835) GN=Amuc_0242 PE=3 SV=1	206	21
6.1437	3.5	Amuc_0243	Unknown	>tr|B2UMD7|B2UMD7_AKKM8 Putative uncharacterized protein OS=Akkermansia muciniphila (strain ATCC BAA-835) GN=Amuc_0243 PE=4 SV=1	207	2
5.71506	6.69953	Amuc_0247	Cytoplasmic	>tr|B2UME1|B2UME1_AKKM8 Ribosomal protein S1 OS=Akkermansia muciniphila (strain ATCC BAA-835) GN=Amuc_0247 PE=4 SV=1	208	47
5.52093	3.5	Amuc_0253	Cytoplasmic	>tr|B2UME7|B2UME7_AKKM8 Peptidase M23 OS=Akkermansia muciniphila (strain ATCC BAA-835) GN=Amuc_0253 PE=4 SV=1	210	4
5.50169	6.13789	Amuc_0260	Unknown	>tr|B2UMF4|B2UMF4_AKKM8 Redoxin domain protein OS=Akkermansia muciniphila (strain ATCC BAA-835) GN=Amuc_0260 PE=4 SV=1	212	20
5.75122	5.76178	Amuc_0264	Cytoplasmic__Membrane	>tr|B2UMF8|B2UMF8_AKKM8 Metal dependent phosphohydrolase OS=Akkermansia muciniphila (strain ATCC BAA-835) GN=Amuc_0264 PE=4 SV=1	213	7
5.2791	3.5	Amuc_0265	Cytoplasmic	>sp|B2UMF9|PLSX_AKKM8 Phosphate acyltransferase OS=Akkermansia muciniphila (strain ATCC BAA-835) GN=Amuc_0265 PE=3 SV=1	214	7
6.0377	3.5	Amuc_0266	Unknown	>sp|B2UMG0|RL32_AKKM8 50S ribosomal protein L32 OS=Akkermansia muciniphila (strain ATCC BAA-835) GN=Amuc_0266 PE=3 SV=1	215	3
3.5	3.5	Amuc_0269	Cytoplasmic	>tr|B2UMG3|B2UMG3_AKKM8 Sua5/YciO/YrdC/YwlC family protein OS=Akkermansia muciniphila (strain ATCC BAA-835) GN=Amuc_0269 PE=4 SV=1	216	3
6.12303	3.5	Amuc_0271	Cytoplasmic	>sp|B2UMG5|RS16_AKKM8 30S ribosomal protein S16 OS=Akkermansia muciniphila (strain ATCC BAA-835) GN=Amuc_0271 PE=3 SV=1	217	4
6.83708	3.5	Amuc_0275	Unknown	>tr|B2UMR1|B2UMR1_AKKM8 Preprotein translocase, YajC subunit OS=Akkermansia muciniphila (strain ATCC BAA-835) GN=Amuc_0275 PE=4 SV=1	256	8
3.5	3.5	Amuc_0278	Cytoplasmic	>tr|B2UMR4|B2UMR4_AKKM8 NUDIX hydrolase OS=Akkermansia muciniphila (strain ATCC BAA-835) GN=Amuc_0278 PE=4 SV=1	258	3
6.63722	5.9911	Amuc_0281	Cytoplasmic	>tr|B2UMR7|B2UMR7_AKKM8 Histone family protein DNA-binding protein OS=Akkermansia muciniphila (strain ATCC BAA-835) GN=Amuc_0281 PE=3 SV=1	259	12
5.89657	3.5	Amuc_0287	Cytoplasmic__Membrane	>tr|B2UMS3|B2UMS3_AKKM8 MotA/TolQ/ExbB proton channel OS=Akkermansia muciniphila (strain ATCC BAA-835) GN=Amuc_0287 PE=3 SV=1	261	3
5.49723	5.64916	Amuc_0289	Unknown	>tr|B2UMS5|B2UMS5_AKKM8 PpiC-type peptidyl-prolyl cis-trans isomerase OS=Akkermansia muciniphila (strain ATCC BAA-835) GN=Amuc_0289 PE=4 SV=1	262	11
4.38719	6.99908	Amuc_0290	Unknown	>tr|B2UMS6|B2UMS6_AKKM8 Glycoside hydrolase family 2 sugar binding OS=Akkermansia muciniphila (strain ATCC BAA-835) GN=Amuc_0290 PE=4 SV=1	263	36
5.37838	3.5	Amuc_0292	Unknown	>tr|B2UMS8|B2UMS8_AKKM8 Putative uncharacterized protein OS=Akkermansia muciniphila (strain ATCC BAA-835) GN=Amuc_0292 PE=4 SV=1	264	3
6.60867	3.5	Amuc_0293	Cytoplasmic	>sp|B2UMS9|RL14_AKKM8 50S ribosomal protein L14 OS=Akkermansia muciniphila (strain ATCC BAA-835) GN=Amuc_0293 PE=3 SV=1	265	10
6.04399	3.5	Amuc_0294	Cytoplasmic	>tr|B2UMT0|B2UMT0_AKKM8 30S ribosomal protein S17 OS=Akkermansia muciniphila (strain ATCC BAA-835) GN=Amuc_0294 PE=3 SV=1	266	10
5.86	3.5	Amuc_0295	Unknown	>tr|B2UMT1|B2UMT1_AKKM8 Ribosomal protein L29 OS=Akkermansia muciniphila (strain ATCC BAA-835) GN=Amuc_0295 PE=3 SV=1	267	4
6.51844	3.5	Amuc_0297	Cytoplasmic	>sp|B2UMT3|RS3_AKKM8 30S ribosomal protein S3 OS=Akkermansia muciniphila (strain ATCC BAA-835) GN=Amuc_0297 PE=3 SV=1	269	17
6.39173	3.5	Amuc_0298	Cytoplasmic	>sp|B2UMT4|RL22_AKKM8 50S ribosomal protein L22 OS=Akkermansia muciniphila (strain ATCC BAA-835) GN=Amuc_0298 PE=3 SV=1	270	9
6.23757	3.5	Amuc_0300	Cytoplasmic	>sp|B2UMT6|RS19_AKKM8 30S ribosomal protein S19 OS=Akkermansia muciniphila (strain ATCC BAA-835) GN=Amuc_0300 PE=3 SV=1	271	5
7.18918	6.38816	Amuc_0301	Cytoplasmic	>sp|B2UMT7|RL2_AKKM8 50S ribosomal protein L2 OS=Akkermansia muciniphila (strain ATCC BAA-835) GN=Amuc_0301 PE=3 SV=1	272	22
6.05892	3.5	Amuc_0302	Cytoplasmic	>sp|B2UMT8|RL23_AKKM8 50S ribosomal protein L23 OS=Akkermansia muciniphila (strain ATCC BAA-835) GN=Amuc_0302 PE=3 SV=1	273	9
6.50356	3.5	Amuc_0303	Cytoplasmic	>tr|B2UMT9|B2UMT9_AKKM8 50S ribosomal protein L4 OS=Akkermansia muciniphila (strain ATCC BAA-835) GN=Amuc_0303 PE=3 SV=1	274	12
6.84754	3.5	Amuc_0304	Cytoplasmic	>sp|B2UMU0|RL3_AKKM8 50S ribosomal protein L3 OS=Akkermansia muciniphila (strain ATCC BAA-835) GN=Amuc_0304 PE=3 SV=1	275	23
6.84554	3.5	Amuc_0305	Cytoplasmic	>sp|B2UMU1|RS10_AKKM8 30S ribosomal protein S10 OS=Akkermansia muciniphila (strain ATCC BAA-835) GN=Amuc_0305 PE=3 SV=1	276	11
6.5197	6.57456	Amuc_0306	Cytoplasmic	>tr|B2UMU2|B2UMU2_AKKM8 Elongation factor G OS=Akkermansia muciniphila (strain ATCC BAA-835) GN=Amuc_0306 PE=3 SV=1	277	44
6.28771	3.5	Amuc_0307	Cytoplasmic	>sp|B2UMU3|RS7_AKKM8 30S ribosomal protein S7 OS=Akkermansia muciniphila (strain ATCC BAA-835) GN=Amuc_0307 PE=3 SV=1	278	11
6.63427	3.5	Amuc_0308	Cytoplasmic	>sp|B2UMU4|RS12_AKKM8 30S ribosomal protein S12 OS=Akkermansia muciniphila (strain ATCC BAA-835) GN=Amuc_0308 PE=3 SV=1	279	4
5.25633	3.5	Amuc_0313	Cytoplasmic__Membrane	>tr|B2UMU9|B2UMU9_AKKM8 Putative uncharacterized protein OS=Akkermansia muciniphila (strain ATCC BAA-835) GN=Amuc_0313 PE=4 SV=1	280	6
4.51041	3.5	Amuc_0315	Cytoplasmic	>tr|B2UMV1|B2UMV1_AKKM8 1-deoxy-D-xylulose-5-phosphate synthase OS=Akkermansia muciniphila (strain ATCC BAA-835) GN=Amuc_0315 PE=3 SV=1	281	7
5.19234	3.5	Amuc_0319	Cytoplasmic	>sp|B2UMV5|DER_AKKM8 GTPase Der OS=Akkermansia muciniphila (strain ATCC BAA-835) GN=Amuc_0319 PE=3 SV=1	282	11
3.5	3.5	Amuc_0332	Unknown	>tr|B2UMW5|B2UMW5_AKKM8 Putative uncharacterized protein OS=Akkermansia muciniphila (strain ATCC BAA-835) GN=Amuc_0332 PE=4 SV=1	285	2
6.13175	5.80977	Amuc_0334	Cytoplasmic__Membrane	>tr|B2UMW7|B2UMW7_AKKM8 Putative uncharacterized protein OS=Akkermansia muciniphila (strain ATCC BAA-835) GN=Amuc_0334 PE=4 SV=1	286	11
6.35193	3.5	Amuc_0335	Cytoplasmic__Membrane	>tr|B2UMW8|B2UMW8_AKKM8 ABC transporter related OS=Akkermansia muciniphila (strain ATCC BAA-835) GN=Amuc_0335 PE=3 SV=1	287	8
7.86887	6.45143	Amuc_0336	Outer__Membrane	>tr|B2UMW9|B2UMW9_AKKM8 TonB-dependent receptor OS=Akkermansia muciniphila (strain ATCC BAA-835) GN=Amuc_0336 PE=3 SV=1	288	36
7.00694	3.5	Amuc_0338	Unknown	>tr|B2UMX1|B2UMX1_AKKM8 Putative uncharacterized protein OS=Akkermansia muciniphila (strain ATCC BAA-835) GN=Amuc_0338 PE=4 SV=1	289	6
6.39005	3.5	Amuc_0343	Cytoplasmic__Membrane	>tr|B2UMX6|B2UMX6_AKKM8 Thiol:disulfide interchange protein-like protein OS=Akkermansia muciniphila (strain ATCC BAA-835) GN=Amuc_0343 PE=4 SV=1	290	8
3.5	3.5	Amuc_0346	Cytoplasmic	>tr|B2UMX9|B2UMX9_AKKM8 DNA mismatch repair protein mutS OS=Akkermansia muciniphila (strain ATCC BAA-835) GN=Amuc_0346 PE=3 SV=1	291	8
7.12267	6.17563	Amuc_0348	Cytoplasmic__Membrane	>sp|B2UMY1|FTSH_AKKM8 ATP-dependent zinc metalloprotease FtsH OS=Akkermansia muciniphila (strain ATCC BAA-835) GN=Amuc_0348 PE=3 SV=1	292	34
3.5	3.5	Amuc_0351	Cytoplasmic	>tr|B2UMY4|B2UMY4_AKKM8 Naphthoate synthase OS=Akkermansia muciniphila (strain ATCC BAA-835) GN=Amuc_0351 PE=3 SV=1	293	2
6.67881	3.5	Amuc_0355	Extracellular	>tr|B2UMY8|B2UMY8_AKKM8 Putative uncharacterized protein OS=Akkermansia muciniphila (strain ATCC BAA-835) GN=Amuc_0355 PE=4 SV=1	294	3
6.21609	3.5	Amuc_0356	Unknown	>tr|B2UMY9|B2UMY9_AKKM8 Putative uncharacterized protein OS=Akkermansia muciniphila (strain ATCC BAA-835) GN=Amuc_0356 PE=4 SV=1	295	2
6.00668	3.5	Amuc_0360	Extracellular	>tr|B2UMZ3|B2UMZ3_AKKM8 Putative uncharacterized protein OS=Akkermansia muciniphila (strain ATCC BAA-835) GN=Amuc_0360 PE=4 SV=1	296	2
3.5	3.5	Amuc_0362	Cytoplasmic	>tr|B2UMZ5|B2UMZ5_AKKM8 Putative uncharacterized protein OS=Akkermansia muciniphila (strain ATCC BAA-835) GN=Amuc_0362 PE=4 SV=1	297	3
5.05568	3.5	Amuc_0364	Unknown	>tr|B2UMZ7|B2UMZ7_AKKM8 Putative uncharacterized protein OS=Akkermansia muciniphila (strain ATCC BAA-835) GN=Amuc_0364 PE=4 SV=1	298	3
5.43548	3.5	Amuc_0366	Cytoplasmic	>tr|B2UMZ9|B2UMZ9_AKKM8 Transcriptional regulator, NifA subfamily, Fis Family OS=Akkermansia muciniphila (strain ATCC BAA-835) GN=Amuc_0366 PE=4 SV=1	299	6
3.5	3.5	Amuc_0371	Unknown	>tr|B2UN98|B2UN98_AKKM8 Two component regulator propeller domain protein OS=Akkermansia muciniphila (strain ATCC BAA-835) GN=Amuc_0371 PE=4 SV=1	328	16
3.5	3.5	Amuc_0374	Cytoplasmic	>tr|B2UNA1|B2UNA1_AKKM8 DNA polymerase III, alpha subunit OS=Akkermansia muciniphila (strain ATCC BAA-835) GN=Amuc_0374 PE=4 SV=1	330	12
6.69396	6.1738	Amuc_0375	Cytoplasmic__Membrane	>sp|B2UNA2|PYRD_AKKM8 Dihydroorotate dehydrogenase (quinone) OS=Akkermansia muciniphila (strain ATCC BAA-835) GN=Amuc_0375 PE=3 SV=1	331	16
3.5	3.5	Amuc_0378	Periplasmic	>tr|B2UNA5|B2UNA5_AKKM8 Redoxin domain protein OS=Akkermansia muciniphila (strain ATCC BAA-835) GN=Amuc_0378 PE=4 SV=1	332	3
3.5	3.5	Amuc_0379	Unknown	>tr|B2UNA6|B2UNA6_AKKM8 Cytochrome C family protein OS=Akkermansia muciniphila (strain ATCC BAA-835) GN=Amuc_0379 PE=4 SV=1	333	3
5.19918	6.17146	Amuc_0382	Cytoplasmic	>sp|B2UNA9|PNP_AKKM8 Polyribonucleotide nucleotidyltransferase OS=Akkermansia muciniphila (strain ATCC BAA-835) GN=Amuc_0382 PE=3 SV=1	336	10
6.89242	3.5	Amuc_0383	Cytoplasmic	>sp|B2UNB0|RS15_AKKM8 30S ribosomal protein S15 OS=Akkermansia muciniphila (strain ATCC BAA-835) GN=Amuc_0383 PE=3 SV=1	337	9
5.99097	3.5	Amuc_0385	Cytoplasmic	>tr|B2UNB2|B2UNB2_AKKM8 ErfK/YbiS/YcfS/YnhG family protein OS=Akkermansia muciniphila (strain ATCC BAA-835) GN=Amuc_0385 PE=4 SV=1	338	4
5.2804	6.08379	Amuc_0392	Unknown	>tr|B2UNB9|B2UNB9_AKKM8 Coagulation factor 5/8 type domain protein OS=Akkermansia muciniphila (strain ATCC BAA-835) GN=Amuc_0392 PE=4 SV=1	340	19
7.68991	6.30585	Amuc_0394	Unknown	>tr|B2UNC1|B2UNC1_AKKM8 Putative uncharacterized protein OS=Akkermansia muciniphila (strain ATCC BAA-835) GN=Amuc_0394 PE=4 SV=1	341	20
3.5	3.5	Amuc_0395	Cytoplasmic	>tr|B2UNC2|B2UNC2_AKKM8 Ribonuclease PH OS=Akkermansia muciniphila (strain ATCC BAA-835) GN=Amuc_0395 PE=3 SV=1	342	2
5.27471	5.10789	Amuc_0396	Cytoplasmic	>tr|B2UNC3|B2UNC3_AKKM8 Type I phosphodiesterase/nucleotide pyrophosphatase OS=Akkermansia muciniphila (strain ATCC BAA-835) GN=Amuc_0396 PE=4 SV=1	343	3
3.5	3.5	Amuc_0398	Unknown	>sp|B2UNC5|BIOD_AKKM8 ATP-dependent dethiobiotin synthetase BioD OS=Akkermansia muciniphila (strain ATCC BAA-835) GN=Amuc_0398 PE=3 SV=1	344	2
6.32828	6.46404	Amuc_0405	Unknown	>tr|B2UND1|B2UND1_AKKM8 Outer membrane chaperone Skp (OmpH) OS=Akkermansia muciniphila (strain ATCC BAA-835) GN=Amuc_0405 PE=4 SV=1	345	28
5.2697	3.5	Amuc_0409	Cytoplasmic	>tr|B2UND5|B2UND5_AKKM8 Putative substrate-binding protein of aliphatic sulfonate ABC transporter OS=Akkermansia muciniphila (strain ATCC BAA-835) GN=Amuc_0409 PE=4 SV=1	348	2
6.38561	3.5	Amuc_0416	Unknown	>sp|B2UNE2|RS21_AKKM8 30S ribosomal protein S21 OS=Akkermansia muciniphila (strain ATCC BAA-835) GN=Amuc_0416 PE=3 SV=1	350	11
7.10843	6.64776	Amuc_0419	Cytoplasmic__Membrane	>tr|B2UNE5|B2UNE5_AKKM8 General substrate transporter OS=Akkermansia muciniphila (strain ATCC BAA-835) GN=Amuc_0419 PE=3 SV=1	351	18
5.69026	3.5	Amuc_0420	Cytoplasmic__Membrane	>tr|B2UNE6|B2UNE6_AKKM8 Putative uncharacterized protein OS=Akkermansia muciniphila (strain ATCC BAA-835) GN=Amuc_0420 PE=4 SV=1	352	9
3.5	3.5	Amuc_0423	Cytoplasmic	>tr|B2UNE9|B2UNE9_AKKM8 6,7-dimethyl-8-ribityllumazine synthase OS=Akkermansia muciniphila (strain ATCC BAA-835) GN=Amuc_0423 PE=3 SV=1	354	2
5.23727	3.5	Amuc_0424	Cytoplasmic	>tr|B2UNF0|B2UNF0_AKKM8 NusB antitermination factor OS=Akkermansia muciniphila (strain ATCC BAA-835) GN=Amuc_0424 PE=3 SV=1	355	9
6.45355	3.5	Amuc_0435	Unknown	>tr|B2UNG1|B2UNG1_AKKM8 Putative uncharacterized protein OS=Akkermansia muciniphila (strain ATCC BAA-835) GN=Amuc_0435 PE=4 SV=1	361	9
6.26853	5.98142	Amuc_0437	Cytoplasmic	>sp|B2UNG3|RS4_AKKM8 30S ribosomal protein S4 OS=Akkermansia muciniphila (strain ATCC BAA-835) GN=Amuc_0437 PE=3 SV=1	362	20
5.96669	3.5	Amuc_0438	Unknown	>tr|B2UNG4|B2UNG4_AKKM8 Ribosomal protein S11 OS=Akkermansia muciniphila (strain ATCC BAA-835) GN=Amuc_0438 PE=3 SV=1	363	7
6.20602	5.5965	Amuc_0439	Cytoplasmic	>sp|B2UNG5|RS13_AKKM8 30S ribosomal protein S13 OS=Akkermansia muciniphila (strain ATCC BAA-835) GN=Amuc_0439 PE=3 SV=1	364	10
5.18571	3.5	Amuc_0441	Unknown	>tr|B2UNG7|B2UNG7_AKKM8 Putative uncharacterized protein OS=Akkermansia muciniphila (strain ATCC BAA-835) GN=Amuc_0441 PE=4 SV=1	365	4
5.29057	3.5	Amuc_0442	Cytoplasmic	>tr|B2UNG8|B2UNG8_AKKM8 Glycosyl transferase group 1 OS=Akkermansia muciniphila (strain ATCC BAA-835) GN=Amuc_0442 PE=4 SV=1	366	4
5.08888	3.5	Amuc_0451	Unknown	>tr|B2UNH7|B2UNH7_AKKM8 Sulfatase OS=Akkermansia muciniphila (strain ATCC BAA-835) GN=Amuc_0451 PE=4 SV=1	368	15
6.01783	3.5	Amuc_0452	Cytoplasmic	>tr|B2UNH8|B2UNH8_AKKM8 DEAD/DEAH box helicase domain protein OS=Akkermansia muciniphila (strain ATCC BAA-835) GN=Amuc_0452 PE=3 SV=1	369	21
3.5	3.5	Amuc_0454	Unknown	>tr|B2UNI0|B2UNI0_AKKM8 Putative uncharacterized protein OS=Akkermansia muciniphila (strain ATCC BAA-835) GN=Amuc_0454 PE=4 SV=1	370	5
3.5	3.5	Amuc_0455	Unknown	>tr|B2UNI1|B2UNI1_AKKM8 Lipolytic protein G-D-S-L family OS=Akkermansia muciniphila (strain ATCC BAA-835) GN=Amuc_0455 PE=4 SV=1	371	3
5.55851	3.5	Amuc_0459	Cytoplasmic	>tr|B2UNI5|B2UNI5_AKKM8 RNA polymerase, sigma-24 subunit, ECF subfamily OS=Akkermansia muciniphila (strain ATCC BAA-835) GN=Amuc_0459 PE=4 SV=1	373	4
7.30604	3.5	Amuc_0464	Periplasmic	>tr|B2UNJ0|B2UNJ0_AKKM8 Putative uncharacterized protein OS=Akkermansia muciniphila (strain ATCC BAA-835) GN=Amuc_0464 PE=4 SV=1	375	9
5.8	5.82129	Amuc_0466	Unknown	>tr|B2UNJ2|B2UNJ2_AKKM8 TPR repeat-containing protein OS=Akkermansia muciniphila (strain ATCC BAA-835) GN=Amuc_0466 PE=4 SV=1	376	15
5.32104	3.5	Amuc_0467	Cytoplasmic	>tr|B2UNT5|B2UNT5_AKKM8 Putative uncharacterized protein OS=Akkermansia muciniphila (strain ATCC BAA-835) GN=Amuc_0467 PE=4 SV=1	403	5
5.97644	6.15815	Amuc_0468	Cytoplasmic	>tr|B2UNT6|B2UNT6_AKKM8 Transcriptional regulator, DeoR family OS=Akkermansia muciniphila (strain ATCC BAA-835) GN=Amuc_0468 PE=4 SV=1	404	6
3.5	3.5	Amuc_0472	Cytoplasmic	>tr|B2UNU0|B2UNU0_AKKM8 Putative ribosome biogenesis GTPase RsgA OS=Akkermansia muciniphila (strain ATCC BAA-835) GN=Amuc_0472 PE=3 SV=1	405	3
4.43954	3.5	Amuc_0474	Cytoplasmic	>tr|B2UNU2|B2UNU2_AKKM8 Three-deoxy-D-manno-octulosonic-acid transferase domain protein OS=Akkermansia muciniphila (strain ATCC BAA-835) GN=Amuc_0474 PE=4 SV=1	406	4
6.57857	3.5	Amuc_0478	Cytoplasmic	>tr|B2UNU6|B2UNU6_AKKM8 Putative uncharacterized protein OS=Akkermansia muciniphila (strain ATCC BAA-835) GN=Amuc_0478 PE=4 SV=1	407	8
3.5	3.5	Amuc_0480	Cytoplasmic	>sp|B2UNU8|GLAB_AKKM8 Alpha-1,3-galactosidase B OS=Akkermansia muciniphila (strain ATCC BAA-835) GN=Amuc_0480 PE=3 SV=1	408	8
6.02816	3.5	Amuc_0484	Cytoplasmic	>tr|B2UNV2|B2UNV2_AKKM8 50S ribosomal protein L21 OS=Akkermansia muciniphila (strain ATCC BAA-835) GN=Amuc_0484 PE=3 SV=1	410	2
6.47236	3.5	Amuc_0485	Cytoplasmic	>sp|B2UNV3|RL27_AKKM8 50S ribosomal protein L27 OS=Akkermansia muciniphila (strain ATCC BAA-835) GN=Amuc_0485 PE=3 SV=1	411	6
3.5	3.5	Amuc_0495	Unknown	>tr|B2UNW3|B2UNW3_AKKM8 Putative uncharacterized protein OS=Akkermansia muciniphila (strain ATCC BAA-835) GN=Amuc_0495 PE=4 SV=1	414	8
5.96216	6.02502	Amuc_0506	Cytoplasmic	>tr|B2UNX4|B2UNX4_AKKM8 ATP synthase subunit beta OS=Akkermansia muciniphila (strain ATCC BAA-835) GN=Amuc_0506 PE=3 SV=1	415	13
4.86174	3.5	Amuc_0507	Cytoplasmic	>sp|B2UNX5|ATPG_AKKM8 ATP synthase gamma chain OS=Akkermansia muciniphila (strain ATCC BAA-835) GN=Amuc_0507 PE=3 SV=1	416	3
6.4507	6.41624	Amuc_0508	Cytoplasmic	>tr|B2UNX6|B2UNX6_AKKM8 ATP synthase subunit alpha OS=Akkermansia muciniphila (strain ATCC BAA-835) GN=Amuc_0508 PE=3 SV=1	417	20
6.63137	3.5	Amuc_0510	Cytoplasmic__Membrane	>sp|B2UNX8|ATPF_AKKM8 ATP synthase subunit b OS=Akkermansia muciniphila (strain ATCC BAA-835) GN=Amuc_0510 PE=3 SV=1	419	8
7.02653	6.59929	Amuc_0513	Unknown	>tr|B2UNY1|B2UNY1_AKKM8 Putative uncharacterized protein OS=Akkermansia muciniphila (strain ATCC BAA-835) GN=Amuc_0513 PE=4 SV=1	420	22
5.01267	3.5	Amuc_0514	Cytoplasmic__Membrane	>tr|B2UNY2|B2UNY2_AKKM8 Peptidoglycan glycosyltransferase OS=Akkermansia muciniphila (strain ATCC BAA-835) GN=Amuc_0514 PE=4 SV=1	421	7
5.60917	3.5	Amuc_0515	Cytoplasmic__Membrane	>tr|B2UNY3|B2UNY3_AKKM8 ErfK/YbiS/YcfS/YnhG family protein OS=Akkermansia muciniphila (strain ATCC BAA-835) GN=Amuc_0515 PE=4 SV=1	422	2
4.5333	3.5	Amuc_0520	Periplasmic	>tr|B2UNY8|B2UNY8_AKKM8 Putative uncharacterized protein OS=Akkermansia muciniphila (strain ATCC BAA-835) GN=Amuc_0520 PE=4 SV=1	423	5
6.05892	5.81382	Amuc_0531	Cytoplasmic	>tr|B2UNZ9|B2UNZ9_AKKM8 GreA/GreB family elongation factor OS=Akkermansia muciniphila (strain ATCC BAA-835) GN=Amuc_0531 PE=3 SV=1	425	33
5.32601	3.5	Amuc_0532	Cytoplasmic	>sp|B2UP00|PUR7_AKKM8 Phosphoribosylaminoimidazole-succinocarboxamide synthase OS=Akkermansia muciniphila (strain ATCC BAA-835) GN=Amuc_0532 PE=3 SV=1	426	12
5.23307	3.5	Amuc_0535	Cytoplasmic	>tr|B2UP03|B2UP03_AKKM8 Phosphoribosylformylglycinamidine synthase OS=Akkermansia muciniphila (strain ATCC BAA-835) GN=Amuc_0535 PE=4 SV=1	428	6
7.54311	3.5	Amuc_0537	Cytoplasmic	>tr|B2UP05|B2UP05_AKKM8 Peptidase M42 family protein OS=Akkermansia muciniphila (strain ATCC BAA-835) GN=Amuc_0537 PE=4 SV=1	429	15
5.4435	6.21061	Amuc_0539	Unknown	>tr|B2UP07|B2UP07_AKKM8 Glycoside hydrolase family 2 sugar binding OS=Akkermansia muciniphila (strain ATCC BAA-835) GN=Amuc_0539 PE=4 SV=1	430	16
6.35649	3.5	Amuc_0540	Cytoplasmic	>tr|B2UP08|B2UP08_AKKM8 Cell shape determining protein, MreB/Mrl family OS=Akkermansia muciniphila (strain ATCC BAA-835) GN=Amuc_0540 PE=4 SV=1	431	20
6.54079	5.74313	Amuc_0541	Cytoplasmic	>tr|B2UP09|B2UP09_AKKM8 Ribonuclease, Rne/Rng family OS=Akkermansia muciniphila (strain ATCC BAA-835) GN=Amuc_0541 PE=4 SV=1	432	23
6.05415	6.98426	Amuc_0543	Unknown	>tr|B2UP11|B2UP11_AKKM8 Putative uncharacterized protein OS=Akkermansia muciniphila (strain ATCC BAA-835) GN=Amuc_0543 PE=4 SV=1	433	22
6.60919	7.92932	Amuc_0544	Unknown	>tr|B2UP12|B2UP12_AKKM8 Tetratricopeptide TPR_2 repeat protein OS=Akkermansia muciniphila (strain ATCC BAA-835) GN=Amuc_0544 PE=4 SV=1	434	75
6.28805	3.5	Amuc_0547	Unknown	>tr|B2UP15|B2UP15_AKKM8 Putative uncharacterized protein OS=Akkermansia muciniphila (strain ATCC BAA-835) GN=Amuc_0547 PE=3 SV=1	436	5
6.97409	3.5	Amuc_0548	Cytoplasmic__Membrane	>tr|B2UP16|B2UP16_AKKM8 MotA/TolQ/ExbB proton channel OS=Akkermansia muciniphila (strain ATCC BAA-835) GN=Amuc_0548 PE=3 SV=1	437	6
5.7184	3.5	Amuc_0557	Cytoplasmic	>sp|B2UP25|RS14_AKKM8 30S ribosomal protein S14 OS=Akkermansia muciniphila (strain ATCC BAA-835) GN=Amuc_0557 PE=3 SV=1	439	4
6.51279	3.5	Amuc_0563	Unknown	>tr|B2UPC3|B2UPC3_AKKM8 Putative uncharacterized protein OS=Akkermansia muciniphila (strain ATCC BAA-835) GN=Amuc_0563 PE=4 SV=1	475	8
5.78411	6.86248	Amuc_0576	Unknown	>tr|B2UPD6|B2UPD6_AKKM8 Peptidase M16 domain protein OS=Akkermansia muciniphila (strain ATCC BAA-835) GN=Amuc_0576 PE=3 SV=1	476	27
6.60168	5.8191	Amuc_0578	Cytoplasmic__Membrane	>tr|B2UPD8|B2UPD8_AKKM8 Band 7 protein OS=Akkermansia muciniphila (strain ATCC BAA-835) GN=Amuc_0578 PE=4 SV=1	477	21
6.52184	3.5	Amuc_0584	Unknown	>tr|B2UPE4|B2UPE4_AKKM8 Outer membrane autotransporter barrel domain protein OS=Akkermansia muciniphila (strain ATCC BAA-835) GN=Amuc_0584 PE=4 SV=1	480	12
3.5	3.5	Amuc_0585	Cytoplasmic	>tr|B2UPE5|B2UPE5_AKKM8 Pyridoxal-5-phosphate-dependent protein beta subunit OS=Akkermansia muciniphila (strain ATCC BAA-835) GN=Amuc_0585 PE=4 SV=1	481	2
3.5	5.67173	Amuc_0590	Cytoplasmic	>tr|B2UPF0|B2UPF0_AKKM8 Putative uncharacterized protein OS=Akkermansia muciniphila (strain ATCC BAA-835) GN=Amuc_0590 PE=4 SV=1	483	6
4.76703	3.5	Amuc_0593	Cytoplasmic	>tr|B2UPF3|B2UPF3_AKKM8 Phospholipid/glycerol acyltransferase OS=Akkermansia muciniphila (strain ATCC BAA-835) GN=Amuc_0593 PE=4 SV=1	484	8
5.50535	3.5	Amuc_0595	Cytoplasmic__Membrane	>tr|B2UPF5|B2UPF5_AKKM8 Phospholipid/glycerol acyltransferase OS=Akkermansia muciniphila (strain ATCC BAA-835) GN=Amuc_0595 PE=4 SV=1	485	5
5.60719	3.5	Amuc_0609	Unknown	>tr|B2UPG9|B2UPG9_AKKM8 Putative uncharacterized protein OS=Akkermansia muciniphila (strain ATCC BAA-835) GN=Amuc_0609 PE=4 SV=1	486	3
7.28903	3.5	Amuc_0610	Cytoplasmic	>tr|B2UPH0|B2UPH0_AKKM8 Tetratricopeptide TPR_2 repeat protein OS=Akkermansia muciniphila (strain ATCC BAA-835) GN=Amuc_0610 PE=4 SV=1	487	17
6.20637	6.32954	Amuc_0615	Unknown	>tr|B2UPH5|B2UPH5_AKKM8 Carbamoyl-phosphate synthase, large subunit OS=Akkermansia muciniphila (strain ATCC BAA-835) GN=Amuc_0615 PE=3 SV=1	489	45
3.5	5.94331	Amuc_0625	Periplasmic	>tr|B2UPI5|B2UPI5_AKKM8 Exo-alpha-sialidase OS=Akkermansia muciniphila (strain ATCC BAA-835) GN=Amuc_0625 PE=4 SV=1	490	12
3.5	3.5	Amuc_0630	Cytoplasmic	>tr|B2UPJ0|B2UPJ0_AKKM8 3-oxoacyl-[acyl-carrier-protein] synthase 3 OS=Akkermansia muciniphila (strain ATCC BAA-835) GN=Amuc_0630 PE=3 SV=1	492	2
3.5	3.5	Amuc_0650	Cytoplasmic	>tr|B2UPL0|B2UPL0_AKKM8 S-adenosyl-methyltransferase MraW OS=Akkermansia muciniphila (strain ATCC BAA-835) GN=Amuc_0650 PE=3 SV=1	494	5
4.7571	3.5	Amuc_0652	Cytoplasmic__Membrane	>tr|B2UPL2|B2UPL2_AKKM8 Peptidoglycan glycosyltransferase OS=Akkermansia muciniphila (strain ATCC BAA-835) GN=Amuc_0652 PE=4 SV=1	495	4
6.29206	3.5	Amuc_0657	Unknown	>tr|B2UPV9|B2UPV9_AKKM8 Peptidoglycan-binding LysM OS=Akkermansia muciniphila (strain ATCC BAA-835) GN=Amuc_0657 PE=4 SV=1	532	6
6.58315	3.5	Amuc_0659	Cytoplasmic__Membrane	>tr|B2UPW1|B2UPW1_AKKM8 UDP-N-acetylglucosamine--N-acetylmuramyl-(pentapeptide) pyrophosphoryl-undecaprenol N-acetylglucosamine transferase OS=Akkermansia muciniphila (strain ATCC BAA-835) GN=Amuc_0659 PE=3 SV=1	534	12
6.40982	3.5	Amuc_0663	Unknown	>tr|B2UPW5|B2UPW5_AKKM8 Protein RecA OS=Akkermansia muciniphila (strain ATCC BAA-835) GN=Amuc_0663 PE=3 SV=1;>tr|D2N2G9|D2N2G9_9BACT Protein RecA OS=Akkermansia muciniphila GN=recA PE=3 SV=1	537	18
5.13306	3.5	Amuc_0666	Cytoplasmic	>sp|B2UPW8|LEUC_AKKM8 3-isopropylmalate dehydratase large subunit OS=Akkermansia muciniphila (strain ATCC BAA-835) GN=Amuc_0666 PE=3 SV=1	538	7
6.78625	6.12795	Amuc_0669	Unknown	>tr|B2UPX1|B2UPX1_AKKM8 2-alkenal reductase OS=Akkermansia muciniphila (strain ATCC BAA-835) GN=Amuc_0669 PE=4 SV=1	540	19
6.90199	3.5	Amuc_0670	Unknown	>tr|B2UPX2|B2UPX2_AKKM8 Trypsin-like protein serine protease typically periplasmic contain C-terminal PDZ domain-like protein OS=Akkermansia muciniphila (strain ATCC BAA-835) GN=Amuc_0670 PE=4 SV=1	541	19
7.08743	6.20143	Amuc_0674	Cytoplasmic	>tr|B2UPX6|B2UPX6_AKKM8 30S ribosomal protein S2 OS=Akkermansia muciniphila (strain ATCC BAA-835) GN=Amuc_0674 PE=3 SV=1	543	15
3.5	3.5	Amuc_0676	Cytoplasmic	>tr|B2UPX8|B2UPX8_AKKM8 2-dehydro-3-deoxyphosphooctonate aldolase OS=Akkermansia muciniphila (strain ATCC BAA-835) GN=Amuc_0676 PE=3 SV=1	544	3
5.12209	3.5	Amuc_0678	Periplasmic	>tr|B2UPY0|B2UPY0_AKKM8 Putative uncharacterized protein OS=Akkermansia muciniphila (strain ATCC BAA-835) GN=Amuc_0678 PE=4 SV=1	545	5
7.01874	5.90342	Amuc_0682	Outer__Membrane	>tr|B2UPY4|B2UPY4_AKKM8 OmpA/MotB domain protein OS=Akkermansia muciniphila (strain ATCC BAA-835) GN=Amuc_0682 PE=3 SV=1	548	22
7.70893	6.61736	Amuc_0687	Unknown	>tr|B2UPY9|B2UPY9_AKKM8 Outer membrane autotransporter barrel domain protein OS=Akkermansia muciniphila (strain ATCC BAA-835) GN=Amuc_0687 PE=4 SV=1	550	32
3.5	3.5	Amuc_0697	Periplasmic	>tr|B2UPZ9|B2UPZ9_AKKM8 Beta-glucanase OS=Akkermansia muciniphila (strain ATCC BAA-835) GN=Amuc_0697 PE=4 SV=1	553	2
7.12503	3.5	Amuc_0700	Unknown	>tr|B2UQ02|B2UQ02_AKKM8 Putative uncharacterized protein OS=Akkermansia muciniphila (strain ATCC BAA-835) GN=Amuc_0700 PE=4 SV=1	554	4
5.48608	7.72848	Amuc_0703	Cytoplasmic	>tr|B2UQ05|B2UQ05_AKKM8 Alanine--glyoxylate transaminase OS=Akkermansia muciniphila (strain ATCC BAA-835) GN=Amuc_0703 PE=3 SV=1	555	14
6.80379	6.34526	Amuc_0705	Cytoplasmic	>tr|B2UQ07|B2UQ07_AKKM8 D-isomer specific 2-hydroxyacid dehydrogenase NAD-binding OS=Akkermansia muciniphila (strain ATCC BAA-835) GN=Amuc_0705 PE=3 SV=1	556	20
6.21711	3.5	Amuc_0706	Cytoplasmic	>tr|B2UQ08|B2UQ08_AKKM8 Putative uncharacterized protein OS=Akkermansia muciniphila (strain ATCC BAA-835) GN=Amuc_0706 PE=4 SV=1	557	8
3.5	3.5	Amuc_0708	Cytoplasmic	>tr|B2UQ10|B2UQ10_AKKM8 Transcription termination factor Rho 1 OS=Akkermansia muciniphila (strain ATCC BAA-835) GN=Amuc_0708 PE=3 SV=1	558	10
7.64264	6.92063	Amuc_0714	Unknown	>tr|B2UQ16|B2UQ16_AKKM8 UPF0365 protein Amuc_0714 OS=Akkermansia muciniphila (strain ATCC BAA-835) GN=Amuc_0714 PE=3 SV=1	560	26
6.36489	3.5	Amuc_0715	Unknown	>tr|B2UQ17|B2UQ17_AKKM8 Putative uncharacterized protein OS=Akkermansia muciniphila (strain ATCC BAA-835) GN=Amuc_0715 PE=4 SV=1	561	7
3.5	5.75488	Amuc_0721	Cytoplasmic	>tr|B2UQ23|B2UQ23_AKKM8 Fructose-bisphosphate aldolase, class II OS=Akkermansia muciniphila (strain ATCC BAA-835) GN=Amuc_0721 PE=4 SV=1	562	5
3.5	3.5	Amuc_0722	Cytoplasmic__Membrane	>tr|B2UQ24|B2UQ24_AKKM8 GTP-binding protein TypA OS=Akkermansia muciniphila (strain ATCC BAA-835) GN=Amuc_0722 PE=4 SV=1	563	4
3.5	3.5	Amuc_0724	Extracellular	>tr|B2UQ26|B2UQ26_AKKM8 Glucan endo-1,3-beta-D-glucosidase OS=Akkermansia muciniphila (strain ATCC BAA-835) GN=Amuc_0724 PE=4 SV=1	564	4
5.87073	3.5	Amuc_0726	Unknown	>tr|B2UQ28|B2UQ28_AKKM8 FHA domain containing protein OS=Akkermansia muciniphila (strain ATCC BAA-835) GN=Amuc_0726 PE=4 SV=1	565	3
3.5	3.5	Amuc_0728	Cytoplasmic	>sp|B2UQ30|OBG_AKKM8 GTPase obg OS=Akkermansia muciniphila (strain ATCC BAA-835) GN=Amuc_0728 PE=3 SV=2	566	5
5.53675	3.5	Amuc_0729	Cytoplasmic	>tr|B2UQ31|B2UQ31_AKKM8 Aminoglycoside phosphotransferase OS=Akkermansia muciniphila (strain ATCC BAA-835) GN=Amuc_0729 PE=4 SV=1	567	9
5.46127	5.89259	Amuc_0737	Cytoplasmic	>tr|B2UQ38|B2UQ38_AKKM8 Inosine-5-monophosphate dehydrogenase OS=Akkermansia muciniphila (strain ATCC BAA-835) GN=Amuc_0737 PE=3 SV=1	568	5
3.5	3.5	Amuc_0738	Cytoplasmic	>tr|B2UQ39|B2UQ39_AKKM8 GMP synthase, large subunit OS=Akkermansia muciniphila (strain ATCC BAA-835) GN=Amuc_0738 PE=4 SV=1	569	5
5.90657	3.5	Amuc_0743	Unknown	>tr|B2UQ44|B2UQ44_AKKM8 Putative uncharacterized protein OS=Akkermansia muciniphila (strain ATCC BAA-835) GN=Amuc_0743 PE=4 SV=1	570	4
5.36025	3.5	Amuc_0744	Cytoplasmic	>tr|B2UQ45|B2UQ45_AKKM8 Phospho-2-dehydro-3-deoxyheptonate aldolase OS=Akkermansia muciniphila (strain ATCC BAA-835) GN=Amuc_0744 PE=3 SV=1	571	10
6.64332	3.5	Amuc_0745	Unknown	>tr|B2UQ46|B2UQ46_AKKM8 Putative uncharacterized protein OS=Akkermansia muciniphila (strain ATCC BAA-835) GN=Amuc_0745 PE=4 SV=1	572	13
6.6866	3.5	Amuc_0746	Cytoplasmic__Membrane	>tr|B2UQ47|B2UQ47_AKKM8 Preprotein translocase, SecG subunit OS=Akkermansia muciniphila (strain ATCC BAA-835) GN=Amuc_0746 PE=4 SV=1	573	5
5.28396	3.5	Amuc_0762	Unknown	>tr|B2UQ63|B2UQ63_AKKM8 Putative uncharacterized protein OS=Akkermansia muciniphila (strain ATCC BAA-835) GN=Amuc_0762 PE=4 SV=1	577	3
4.75366	3.5	Amuc_0771	Unknown	>tr|B2UQ71|B2UQ71_AKKM8 Beta-galactosidase OS=Akkermansia muciniphila (strain ATCC BAA-835) GN=Amuc_0771 PE=3 SV=1	580	6
5.85827	3.5	Amuc_0787	Cytoplasmic__Membrane	>tr|B2UQ86|B2UQ86_AKKM8 Rhomboid family protein OS=Akkermansia muciniphila (strain ATCC BAA-835) GN=Amuc_0787 PE=4 SV=1	582	2
5.76462	3.5	Amuc_0794	Unknown	>tr|B2UQ93|B2UQ93_AKKM8 Putative uncharacterized protein OS=Akkermansia muciniphila (strain ATCC BAA-835) GN=Amuc_0794 PE=4 SV=1	585	3
3.5	3.5	Amuc_0798	Cytoplasmic	>tr|B2UQ97|B2UQ97_AKKM8 Lysyl-tRNA synthetase OS=Akkermansia muciniphila (strain ATCC BAA-835) GN=Amuc_0798 PE=3 SV=1	586	9
5.34086	3.5	Amuc_0799	Cytoplasmic	>tr|B2UQ98|B2UQ98_AKKM8 Pyruvate-flavodoxin oxidoreductase OS=Akkermansia muciniphila (strain ATCC BAA-835) GN=Amuc_0799 PE=3 SV=1	587	18
3.5	3.5	Amuc_0803	Unknown	>tr|B2UQA1|B2UQA1_AKKM8 Coagulation factor 5/8 type domain protein OS=Akkermansia muciniphila (strain ATCC BAA-835) GN=Amuc_0803 PE=4 SV=1	588	8
5.77166	3.5	Amuc_0809	Cytoplasmic	>tr|B2UQA7|B2UQA7_AKKM8 Acetolactate synthase, small subunit OS=Akkermansia muciniphila (strain ATCC BAA-835) GN=Amuc_0809 PE=4 SV=1	589	7
3.5	3.5	Amuc_0810	Unknown	>tr|B2UQA8|B2UQA8_AKKM8 2-alkenal reductase OS=Akkermansia muciniphila (strain ATCC BAA-835) GN=Amuc_0810 PE=4 SV=1	590	2
6.78955	3.5	Amuc_0820	Unknown	>tr|B2UQB8|B2UQB8_AKKM8 ErfK/YbiS/YcfS/YnhG family protein OS=Akkermansia muciniphila (strain ATCC BAA-835) GN=Amuc_0820 PE=4 SV=1	591	11
7.71497	3.5	Amuc_0821	Unknown	>tr|B2UQB9|B2UQB9_AKKM8 Peptidoglycan-binding LysM OS=Akkermansia muciniphila (strain ATCC BAA-835) GN=Amuc_0821 PE=4 SV=1	592	9
5.93462	3.5	Amuc_0823	Unknown	>tr|B2UQC1|B2UQC1_AKKM8 Putative uncharacterized protein OS=Akkermansia muciniphila (strain ATCC BAA-835) GN=Amuc_0823 PE=4 SV=1	593	5
6.48293	6.94642	Amuc_0836	Cytoplasmic	>tr|B2UQD4|B2UQD4_AKKM8 ATP-dependent chaperone ClpB OS=Akkermansia muciniphila (strain ATCC BAA-835) GN=Amuc_0836 PE=3 SV=1	597	47
4.69199	3.5	Amuc_0840	Cytoplasmic__Membrane	>tr|B2UQD8|B2UQD8_AKKM8 Sulfate transporter OS=Akkermansia muciniphila (strain ATCC BAA-835) GN=Amuc_0840 PE=4 SV=1	599	2
5.23312	3.5	Amuc_0849	Cytoplasmic	>sp|B2UQE7|MIAB_AKKM8 (Dimethylallyl)adenosine tRNA methylthiotransferase MiaB OS=Akkermansia muciniphila (strain ATCC BAA-835) GN=Amuc_0849 PE=3 SV=1	601	12
3.96804	3.5	Amuc_0851	Unknown	>tr|B2UQE9|B2UQE9_AKKM8 Putative uncharacterized protein OS=Akkermansia muciniphila (strain ATCC BAA-835) GN=Amuc_0851 PE=4 SV=1	602	2
3.5	3.5	Amuc_0856	Cytoplasmic__Membrane	>tr|B2UQF4|B2UQF4_AKKM8 YidE/YbjL duplication OS=Akkermansia muciniphila (strain ATCC BAA-835) GN=Amuc_0856 PE=3 SV=1	604	3
3.5	3.5	Amuc_0858	Cytoplasmic__Membrane	>tr|B2UQF6|B2UQF6_AKKM8 Cyclic nucleotide-binding protein OS=Akkermansia muciniphila (strain ATCC BAA-835) GN=Amuc_0858 PE=4 SV=1	605	3
5.44635	3.5	Amuc_0859	Cytoplasmic__Membrane	>tr|B2UQF7|B2UQF7_AKKM8 Anion transporter OS=Akkermansia muciniphila (strain ATCC BAA-835) GN=Amuc_0859 PE=4 SV=1	606	9
7.80675	6.37901	Amuc_0867	Cytoplasmic	>tr|B2UQG5|B2UQG5_AKKM8 Peptidase M42 family protein OS=Akkermansia muciniphila (strain ATCC BAA-835) GN=Amuc_0867 PE=4 SV=1	607	23
5.5017	3.5	Amuc_0871	Cytoplasmic__Membrane	>tr|B2UQG9|B2UQG9_AKKM8 Large-conductance mechanosensitive channel OS=Akkermansia muciniphila (strain ATCC BAA-835) GN=Amuc_0871 PE=3 SV=1	608	3
5.01924	3.5	Amuc_0874	Cytoplasmic	>tr|B2UQH2|B2UQH2_AKKM8 Elongation factor P OS=Akkermansia muciniphila (strain ATCC BAA-835) GN=Amuc_0874 PE=3 SV=1	610	3
5.47741	3.5	Amuc_0876	Cytoplasmic__Membrane	>tr|B2UQH4|B2UQH4_AKKM8 Heavy metal translocating P-type ATPase OS=Akkermansia muciniphila (strain ATCC BAA-835) GN=Amuc_0876 PE=3 SV=1	612	8
3.5	3.5	Amuc_0885	Cytoplasmic	>tr|B2UQI3|B2UQI3_AKKM8 Catalytic domain of components of various dehydrogenase complexes OS=Akkermansia muciniphila (strain ATCC BAA-835) GN=Amuc_0885 PE=3 SV=1	613	5
5.10978	3.5	Amuc_0894	Cytoplasmic__Membrane	>tr|B2UQJ2|B2UQJ2_AKKM8 Peptidase membrane zinc metallopeptidase putative OS=Akkermansia muciniphila (strain ATCC BAA-835) GN=Amuc_0894 PE=4 SV=1	616	3
5.59879	5.79632	Amuc_0896	Cytoplasmic	>tr|B2UQJ4|B2UQJ4_AKKM8 Uroporphyrin-III C-methyltransferase OS=Akkermansia muciniphila (strain ATCC BAA-835) GN=Amuc_0896 PE=3 SV=1	617	12
5.15085	3.5	Amuc_0898	Cytoplasmic	>tr|B2UQJ6|B2UQJ6_AKKM8 DNA topoisomerase III OS=Akkermansia muciniphila (strain ATCC BAA-835) GN=Amuc_0898 PE=3 SV=1	618	17
3.5	3.5	Amuc_0906	Unknown	>tr|B2UQK3|B2UQK3_AKKM8 Methionine-R-sulfoxide reductase OS=Akkermansia muciniphila (strain ATCC BAA-835) GN=Amuc_0906 PE=3 SV=1	620	2
3.5	3.5	Amuc_0913	Cytoplasmic	>tr|B2UQL0|B2UQL0_AKKM8 ATP/cobalamin adenosyltransferase OS=Akkermansia muciniphila (strain ATCC BAA-835) GN=Amuc_0913 PE=4 SV=1	622	4
4.96197	3.5	Amuc_0915	Cytoplasmic	>tr|B2UQL2|B2UQL2_AKKM8 VacB and RNase II family 3-5 exoribonuclease OS=Akkermansia muciniphila (strain ATCC BAA-835) GN=Amuc_0915 PE=3 SV=1	623	7
6.29132	3.5	Amuc_0919	Cytoplasmic	>tr|B2UQL6|B2UQL6_AKKM8 Putative uncharacterized protein OS=Akkermansia muciniphila (strain ATCC BAA-835) GN=Amuc_0919 PE=4 SV=1	624	11
5.84336	3.5	Amuc_0925	Cytoplasmic	>sp|B2UQM2|RL24_AKKM8 50S ribosomal protein L24 OS=Akkermansia muciniphila (strain ATCC BAA-835) GN=Amuc_0925 PE=3 SV=1	626	5
6.58429	6.4097	Amuc_0926	Cytoplasmic	>tr|B2UQM3|B2UQM3_AKKM8 50S ribosomal protein L5 OS=Akkermansia muciniphila (strain ATCC BAA-835) GN=Amuc_0926 PE=3 SV=1	627	20
6.18361	3.5	Amuc_0927	Cytoplasmic	>tr|B2UQM4|B2UQM4_AKKM8 30S ribosomal protein S8 OS=Akkermansia muciniphila (strain ATCC BAA-835) GN=Amuc_0927 PE=3 SV=1	628	9
6.99193	3.5	Amuc_0928	Cytoplasmic	>sp|B2UQM5|RL6_AKKM8 50S ribosomal protein L6 OS=Akkermansia muciniphila (strain ATCC BAA-835) GN=Amuc_0928 PE=3 SV=1	629	21
5.72808	3.5	Amuc_0929	Cytoplasmic	>tr|B2UQM6|B2UQM6_AKKM8 50S ribosomal protein L18 OS=Akkermansia muciniphila (strain ATCC BAA-835) GN=Amuc_0929 PE=3 SV=1	630	6
6.85197	6.40905	Amuc_0930	Cytoplasmic	>tr|B2UQM7|B2UQM7_AKKM8 30S ribosomal protein S5 OS=Akkermansia muciniphila (strain ATCC BAA-835) GN=Amuc_0930 PE=3 SV=1	631	14
6.88906	6.0249	Amuc_0931	Cytoplasmic	>sp|B2UQM8|RL15_AKKM8 50S ribosomal protein L15 OS=Akkermansia muciniphila (strain ATCC BAA-835) GN=Amuc_0931 PE=3 SV=1	632	13
5.94216	3.5	Amuc_0933	Cytoplasmic__Membrane	>tr|B2UQN0|B2UQN0_AKKM8 Preprotein translocase subunit secY OS=Akkermansia muciniphila (strain ATCC BAA-835) GN=Amuc_0933 PE=3 SV=1	633	4
3.5	3.5	Amuc_0935	Cytoplasmic	>tr|B2UQN2|B2UQN2_AKKM8 Methionine aminopeptidase OS=Akkermansia muciniphila (strain ATCC BAA-835) GN=Amuc_0935 PE=3 SV=1	634	3
5.60016	3.5	Amuc_0938	Cytoplasmic__Membrane	>tr|B2UQN5|B2UQN5_AKKM8 Polyphosphate kinase OS=Akkermansia muciniphila (strain ATCC BAA-835) GN=Amuc_0938 PE=3 SV=1	635	11
3.5	3.5	Amuc_0947	Unknown	>tr|B2UQP4|B2UQP4_AKKM8 Biotin/lipoyl attachment domain-containing protein OS=Akkermansia muciniphila (strain ATCC BAA-835) GN=Amuc_0947 PE=4 SV=1	639	2
5.75307	3.5	Amuc_0955	Cytoplasmic	>sp|B2UQQ2|RBFA_AKKM8 Ribosome-binding factor A OS=Akkermansia muciniphila (strain ATCC BAA-835) GN=Amuc_0955 PE=3 SV=1	642	3
5.7963	3.5	Amuc_0956	Cytoplasmic	>tr|B2UQQ3|B2UQQ3_AKKM8 Translation initiation factor IF-2 OS=Akkermansia muciniphila (strain ATCC BAA-835) GN=Amuc_0956 PE=3 SV=1	643	25
5.84	6.42786	Amuc_0957	Cytoplasmic	>tr|B2UQQ4|B2UQQ4_AKKM8 NusA antitermination factor OS=Akkermansia muciniphila (strain ATCC BAA-835) GN=Amuc_0957 PE=4 SV=1	644	17
6.57012	3.5	Amuc_0965	Cytoplasmic	>tr|B2UQR2|B2UQR2_AKKM8 Putative uncharacterized protein OS=Akkermansia muciniphila (strain ATCC BAA-835) GN=Amuc_0965 PE=4 SV=1	646	15
6.88517	3.5	Amuc_0967	Unknown	>tr|B2UQR4|B2UQR4_AKKM8 RNP-1 like RNA-binding protein OS=Akkermansia muciniphila (strain ATCC BAA-835) GN=Amuc_0967 PE=4 SV=1	648	15
5.5592	3.5	Amuc_0968	Cytoplasmic__Membrane	>tr|B2UQR5|B2UQR5_AKKM8 Exopolysaccharide biosynthesis polyprenyl glycosylphosphotransferase OS=Akkermansia muciniphila (strain ATCC BAA-835) GN=Amuc_0968 PE=4 SV=1	649	6
6.81625	6.75159	Amuc_0970	Cytoplasmic__Membrane	>tr|B2UQR7|B2UQR7_AKKM8 SSS sodium solute transporter superfamily OS=Akkermansia muciniphila (strain ATCC BAA-835) GN=Amuc_0970 PE=3 SV=1	650	10
5.33995	3.5	Amuc_0975	Cytoplasmic	>sp|B2UQS2|ACP_AKKM8 Acyl carrier protein OS=Akkermansia muciniphila (strain ATCC BAA-835) GN=Amuc_0975 PE=3 SV=1	652	3
5.25804	3.5	Amuc_0977	Cytoplasmic	>tr|B2UQS4|B2UQS4_AKKM8 Putative uncharacterized protein OS=Akkermansia muciniphila (strain ATCC BAA-835) GN=Amuc_0977 PE=4 SV=1	653	2
7.41196	6.13395	Amuc_0984	Cytoplasmic	>tr|B2UQS8|B2UQS8_AKKM8 4Fe-4S ferredoxin iron-sulfur binding domain protein OS=Akkermansia muciniphila (strain ATCC BAA-835) GN=Amuc_0984 PE=4 SV=1	654	14
7.74448	7.55443	Amuc_0985	Cytoplasmic__Membrane	>tr|B2UQS9|B2UQS9_AKKM8 Succinate dehydrogenase or fumarate reductase, flavoprotein subunit OS=Akkermansia muciniphila (strain ATCC BAA-835) GN=Amuc_0985 PE=4 SV=1	655	42
4.71336	3.5	Amuc_0994	Cytoplasmic	>tr|B2UQT7|B2UQT7_AKKM8 3-oxoacyl-(Acyl-carrier-protein) reductase OS=Akkermansia muciniphila (strain ATCC BAA-835) GN=Amuc_0994 PE=3 SV=1	656	3
5.55241	3.5	Amuc_0996	Cytoplasmic	>tr|B2UQT9|B2UQT9_AKKM8 ABC transporter related OS=Akkermansia muciniphila (strain ATCC BAA-835) GN=Amuc_0996 PE=3 SV=1	657	10
5.59219	5.52417	Amuc_0999	Cytoplasmic	>tr|B2UQU2|B2UQU2_AKKM8 Sigma 54 modulation protein/ribosomal protein S30EA OS=Akkermansia muciniphila (strain ATCC BAA-835) GN=Amuc_0999 PE=4 SV=1	659	13
3.5	6.41273	Amuc_1008	Unknown	>tr|B2UQU9|B2UQU9_AKKM8 Glycoside hydrolase family 31 OS=Akkermansia muciniphila (strain ATCC BAA-835) GN=Amuc_1008 PE=4 SV=1	660	9
4.86737	3.5	Amuc_1027	Cytoplasmic	>tr|B2UQW8|B2UQW8_AKKM8 ABC transporter related OS=Akkermansia muciniphila (strain ATCC BAA-835) GN=Amuc_1027 PE=3 SV=1	663	4
3.5	6.48326	Amuc_1032	Periplasmic	>tr|B2UQX3|B2UQX3_AKKM8 Beta-N-acetylhexosaminidase OS=Akkermansia muciniphila (strain ATCC BAA-835) GN=Amuc_1032 PE=4 SV=1	664	9
5.07715	3.5	Amuc_1036	Cytoplasmic__Membrane	>tr|B2UQX7|B2UQX7_AKKM8 Elongation factor 4 OS=Akkermansia muciniphila (strain ATCC BAA-835) GN=Amuc_1036 PE=3 SV=1	665	7
6.41888	5.79434	Amuc_1040	Cytoplasmic	>sp|B2UQY1|RPOC_AKKM8 DNA-directed RNA polymerase subunit beta OS=Akkermansia muciniphila (strain ATCC BAA-835) GN=Amuc_1040 PE=3 SV=1	667	72
5.69819	3.5	Amuc_1041	Cytoplasmic	>tr|B2UQY2|B2UQY2_AKKM8 DNA-directed RNA polymerase subunit beta OS=Akkermansia muciniphila (strain ATCC BAA-835) GN=Amuc_1041 PE=3 SV=1	668	58
4.36663	3.5	Amuc_1042	Unknown	>sp|B2UQY3|RL7_AKKM8 50S ribosomal protein L7/L12 OS=Akkermansia muciniphila (strain ATCC BAA-835) GN=Amuc_1042 PE=3 SV=1	669	5
5.78512	3.5	Amuc_1043	Cytoplasmic	>tr|B2UQY4|B2UQY4_AKKM8 50S ribosomal protein L10 OS=Akkermansia muciniphila (strain ATCC BAA-835) GN=Amuc_1043 PE=3 SV=1	670	7
6.69053	6.17774	Amuc_1044	Cytoplasmic	>tr|B2UQY5|B2UQY5_AKKM8 50S ribosomal protein L1 OS=Akkermansia muciniphila (strain ATCC BAA-835) GN=Amuc_1044 PE=3 SV=1	671	18
5.8721	3.5	Amuc_1045	Cytoplasmic	>sp|B2UQY6|RL11_AKKM8 50S ribosomal protein L11 OS=Akkermansia muciniphila (strain ATCC BAA-835) GN=Amuc_1045 PE=3 SV=1	672	8
6.8666	6.9769	Amuc_1048	Cytoplasmic	>sp|B2UQY9|EFTU_AKKM8 Elongation factor Tu OS=Akkermansia muciniphila (strain ATCC BAA-835) GN=Amuc_1048 PE=3 SV=1	675	21
3.5	3.5	Amuc_1049	Extracellular	>tr|B2UQZ0|B2UQZ0_AKKM8 Probable tRNA threonylcarbamoyladenosine biosynthesis protein Gcp OS=Akkermansia muciniphila (strain ATCC BAA-835) GN=Amuc_1049 PE=3 SV=1	676	3
5.68715	3.5	Amuc_1050	Cytoplasmic	>tr|B2UQZ1|B2UQZ1_AKKM8 ATP-dependent Clp protease, ATP-binding subunit ClpX OS=Akkermansia muciniphila (strain ATCC BAA-835) GN=Amuc_1050 PE=3 SV=1	677	13
5.23517	5.80995	Amuc_1052	Cytoplasmic	>sp|B2UQZ3|TIG_AKKM8 Trigger factor OS=Akkermansia muciniphila (strain ATCC BAA-835) GN=Amuc_1052 PE=3 SV=1	678	22
7.40038	5.84328	Amuc_1053	Outer__Membrane	>tr|B2UQZ4|B2UQZ4_AKKM8 Outer membrane protein assembly complex, YaeT protein OS=Akkermansia muciniphila (strain ATCC BAA-835) GN=Amuc_1053 PE=4 SV=1	679	39
6.21927	3.5	Amuc_1054	Cytoplasmic__Membrane	>tr|B2UQZ5|B2UQZ5_AKKM8 Putative uncharacterized protein OS=Akkermansia muciniphila (strain ATCC BAA-835) GN=Amuc_1054 PE=4 SV=1	680	4
6.25023	3.5	Amuc_1056	Unknown	>tr|B2UQZ7|B2UQZ7_AKKM8 Putative uncharacterized protein OS=Akkermansia muciniphila (strain ATCC BAA-835) GN=Amuc_1056 PE=4 SV=1	681	10
5.483	3.5	Amuc_1059	Cytoplasmic__Membrane	>tr|B2UR00|B2UR00_AKKM8 Acriflavin resistance protein OS=Akkermansia muciniphila (strain ATCC BAA-835) GN=Amuc_1059 PE=4 SV=1	682	5
5.04368	3.5	Amuc_1061	Outer__Membrane	>tr|B2UR02|B2UR02_AKKM8 Outer membrane protein-like protein OS=Akkermansia muciniphila (strain ATCC BAA-835) GN=Amuc_1061 PE=4 SV=1	684	5
5.7645	3.5	Amuc_1063	Unknown	>tr|B2UR04|B2UR04_AKKM8 Ankyrin OS=Akkermansia muciniphila (strain ATCC BAA-835) GN=Amuc_1063 PE=4 SV=1	685	9
4.75245	3.5	Amuc_1088	Cytoplasmic__Membrane	>tr|B2UR29|B2UR29_AKKM8 Ferrous iron transport protein B OS=Akkermansia muciniphila (strain ATCC BAA-835) GN=Amuc_1088 PE=4 SV=1	687	4
7.1117	6.47289	Amuc_1091	Unknown	>tr|B2UR32|B2UR32_AKKM8 Cytochrome-c peroxidase OS=Akkermansia muciniphila (strain ATCC BAA-835) GN=Amuc_1091 PE=4 SV=1	688	23
3.5	3.5	Amuc_1092	Cytoplasmic	>tr|B2UR33|B2UR33_AKKM8 Lipoyl synthase OS=Akkermansia muciniphila (strain ATCC BAA-835) GN=Amuc_1092 PE=3 SV=1	689	5
3.5	3.5	Amuc_1096	Cytoplasmic	>sp|B2UR37|RHO_AKKM8 Transcription termination factor Rho OS=Akkermansia muciniphila (strain ATCC BAA-835) GN=Amuc_1096 PE=3 SV=1	690	3
8.36715	7.23581	Amuc_1098	Outer__Membrane	>tr|B2UR39|B2UR39_AKKM8 Type II and III secretion system protein OS=Akkermansia muciniphila (strain ATCC BAA-835) GN=Amuc_1098 PE=4 SV=1	691	54
7.76329	6.83862	Amuc_1099	Cytoplasmic	>tr|B2UR40|B2UR40_AKKM8 Putative uncharacterized protein OS=Akkermansia muciniphila (strain ATCC BAA-835) GN=Amuc_1099 PE=4 SV=1	692	27
7.23381	6.30995	Amuc_1100	Cytoplasmic__Membrane	>tr|B2UR41|B2UR41_AKKM8 Putative uncharacterized protein OS=Akkermansia muciniphila (strain ATCC BAA-835) GN=Amuc_1100 PE=4 SV=1	693	9
7.84362	6.747	Amuc_1101	Unknown	>tr|B2UR42|B2UR42_AKKM8 Cell division protein FtsA OS=Akkermansia muciniphila (strain ATCC BAA-835) GN=Amuc_1101 PE=4 SV=1	694	41
5.74844	3.5	Amuc_1102	Unknown	>tr|B2UR43|B2UR43_AKKM8 Putative uncharacterized protein OS=Akkermansia muciniphila (strain ATCC BAA-835) GN=Amuc_1102 PE=4 SV=1	695	5
6.44674	3.5	Amuc_1105	Unknown	>tr|B2UR46|B2UR46_AKKM8 Putative uncharacterized protein OS=Akkermansia muciniphila (strain ATCC BAA-835) GN=Amuc_1105 PE=4 SV=1	697	8
3.5	3.5	Amuc_1107	Cytoplasmic	>tr|B2UR48|B2UR48_AKKM8 ATP phosphoribosyltransferase OS=Akkermansia muciniphila (strain ATCC BAA-835) GN=Amuc_1107 PE=3 SV=1	698	5
3.5	3.5	Amuc_1118	Cytoplasmic__Membrane	>tr|B2UR59|B2UR59_AKKM8 Sulfatase OS=Akkermansia muciniphila (strain ATCC BAA-835) GN=Amuc_1118 PE=4 SV=1	701	3
4.91397	6.81816	Amuc_1120	Unknown	>tr|B2UR61|B2UR61_AKKM8 Putative uncharacterized protein OS=Akkermansia muciniphila (strain ATCC BAA-835) GN=Amuc_1120 PE=4 SV=1	702	23
3.5	3.5	Amuc_1125	Cytoplasmic	>tr|B2UR66|B2UR66_AKKM8 UDP-glucose 4-epimerase OS=Akkermansia muciniphila (strain ATCC BAA-835) GN=Amuc_1125 PE=3 SV=1	704	6
3.5	3.5	Amuc_1126	Cytoplasmic	>tr|B2UR67|B2UR67_AKKM8 Dimethyladenosine transferase OS=Akkermansia muciniphila (strain ATCC BAA-835) GN=Amuc_1126 PE=3 SV=1	705	3
6.62771	3.5	Amuc_1129	Cytoplasmic	>tr|B2UR70|B2UR70_AKKM8 Putative uncharacterized protein OS=Akkermansia muciniphila (strain ATCC BAA-835) GN=Amuc_1129 PE=4 SV=1	706	15
6.50907	3.5	Amuc_1144	Unknown	>tr|B2UR85|B2UR85_AKKM8 Putative uncharacterized protein OS=Akkermansia muciniphila (strain ATCC BAA-835) GN=Amuc_1144 PE=4 SV=1	707	7
5.57888	3.5	Amuc_1149	Cytoplasmic	>tr|B2UR90|B2UR90_AKKM8 Putative uncharacterized protein OS=Akkermansia muciniphila (strain ATCC BAA-835) GN=Amuc_1149 PE=4 SV=1	708	3
5.50811	3.5	Amuc_1168	Unknown	>tr|B2URA8|B2URA8_AKKM8 ABC transporter related OS=Akkermansia muciniphila (strain ATCC BAA-835) GN=Amuc_1168 PE=4 SV=1	710	2
5.77579	3.5	Amuc_1169	Cytoplasmic__Membrane	>tr|B2URA9|B2URA9_AKKM8 Putative uncharacterized protein OS=Akkermansia muciniphila (strain ATCC BAA-835) GN=Amuc_1169 PE=4 SV=1	711	3
3.5	3.5	Amuc_1170	Cytoplasmic	>tr|B2URB0|B2URB0_AKKM8 ATPase associated with various cellular activities AAA_3 OS=Akkermansia muciniphila (strain ATCC BAA-835) GN=Amuc_1170 PE=4 SV=1	712	3
6.48782	3.5	Amuc_1175	Unknown	>tr|B2URB5|B2URB5_AKKM8 Band 7 protein OS=Akkermansia muciniphila (strain ATCC BAA-835) GN=Amuc_1175 PE=4 SV=1	713	10
5.77622	3.5	Amuc_1177	Outer__Membrane	>tr|B2URB7|B2URB7_AKKM8 Lipocalin family protein OS=Akkermansia muciniphila (strain ATCC BAA-835) GN=Amuc_1177 PE=4 SV=1	715	3
6.77695	3.5	Amuc_1189	Unknown	>sp|B2URC9|RL28_AKKM8 50S ribosomal protein L28 OS=Akkermansia muciniphila (strain ATCC BAA-835) GN=Amuc_1189 PE=3 SV=1	720	8
3.5	3.5	Amuc_1192	Cytoplasmic	>tr|B2URD2|B2URD2_AKKM8 Mannose-1-phosphate guanylyltransferase (GDP) OS=Akkermansia muciniphila (strain ATCC BAA-835) GN=Amuc_1192 PE=4 SV=1	722	5
3.5	3.5	Amuc_1194	Cytoplasmic	>tr|B2URD4|B2URD4_AKKM8 DNA topoisomerase type IIA subunit B region 2 domain protein OS=Akkermansia muciniphila (strain ATCC BAA-835) GN=Amuc_1194 PE=3 SV=1	723	7
5.85063	3.5	Amuc_1202	Unknown	>tr|B2URE2|B2URE2_AKKM8 Putative uncharacterized protein OS=Akkermansia muciniphila (strain ATCC BAA-835) GN=Amuc_1202 PE=4 SV=1	724	3
5.62135	3.5	Amuc_1203	Cytoplasmic	>sp|B2URE3|ARGB_AKKM8 Acetylglutamate kinase OS=Akkermansia muciniphila (strain ATCC BAA-835) GN=Amuc_1203 PE=3 SV=1	725	12
5.81163	3.5	Amuc_1204	Cytoplasmic__Membrane	>tr|B2URE4|B2URE4_AKKM8 Mg2 transporter protein CorA family protein OS=Akkermansia muciniphila (strain ATCC BAA-835) GN=Amuc_1204 PE=4 SV=1	726	6
5.92578	3.5	Amuc_1205	Cytoplasmic	>tr|B2URE5|B2URE5_AKKM8 50S ribosomal protein L9 OS=Akkermansia muciniphila (strain ATCC BAA-835) GN=Amuc_1205 PE=3 SV=1	727	13
5.43996	6.52377	Amuc_1210	Cytoplasmic	>tr|B2URF0|B2URF0_AKKM8 Phosphoenolpyruvate carboxykinase [GTP] OS=Akkermansia muciniphila (strain ATCC BAA-835) GN=Amuc_1210 PE=3 SV=1	729	7
5.04875	5.76491	Amuc_1220	Unknown	>tr|B2URG0|B2URG0_AKKM8 Alpha-N-acetylglucosaminidase OS=Akkermansia muciniphila (strain ATCC BAA-835) GN=Amuc_1220 PE=4 SV=1	733	16
3.5	3.5	Amuc_1223	Cytoplasmic	>tr|B2URG3|B2URG3_AKKM8 Orotidine 5-phosphate decarboxylase OS=Akkermansia muciniphila (strain ATCC BAA-835) GN=Amuc_1223 PE=4 SV=1	734	4
4.8184	3.5	Amuc_1225	Cytoplasmic	>tr|B2URG5|B2URG5_AKKM8 Inorganic diphosphatase OS=Akkermansia muciniphila (strain ATCC BAA-835) GN=Amuc_1225 PE=3 SV=1	735	4
5.4717	3.5	Amuc_1228	Cytoplasmic	>tr|B2URG8|B2URG8_AKKM8 DNA polymerase III, subunits gamma and tau OS=Akkermansia muciniphila (strain ATCC BAA-835) GN=Amuc_1228 PE=4 SV=1	736	8
7.80037	6.27823	Amuc_1229	Cytoplasmic	>tr|B2URG9|B2URG9_AKKM8 Putative uncharacterized protein OS=Akkermansia muciniphila (strain ATCC BAA-835) GN=Amuc_1229 PE=4 SV=1	737	26
8.04139	6.30201	Amuc_1230	Unknown	>tr|B2URH0|B2URH0_AKKM8 Putative uncharacterized protein OS=Akkermansia muciniphila (strain ATCC BAA-835) GN=Amuc_1230 PE=4 SV=1	738	33
6.94687	3.5	Amuc_1234	Cytoplasmic	>sp|B2URH4|RL13_AKKM8 50S ribosomal protein L13 OS=Akkermansia muciniphila (strain ATCC BAA-835) GN=Amuc_1234 PE=3 SV=1	741	12
6.1983	5.84982	Amuc_1235	Cytoplasmic	>tr|B2URH5|B2URH5_AKKM8 30S ribosomal protein S9 OS=Akkermansia muciniphila (strain ATCC BAA-835) GN=Amuc_1235 PE=3 SV=1	742	8
6.0825	3.5	Amuc_1238	Cytoplasmic__Membrane	>tr|B2URH8|B2URH8_AKKM8 MotA/TolQ/ExbB proton channel OS=Akkermansia muciniphila (strain ATCC BAA-835) GN=Amuc_1238 PE=3 SV=1	743	4
6.01945	6.34582	Amuc_1240	Periplasmic	>tr|B2URI0|B2URI0_AKKM8 Tetratricopeptide TPR_2 repeat protein OS=Akkermansia muciniphila (strain ATCC BAA-835) GN=Amuc_1240 PE=4 SV=1	744	32
5.11514	3.5	Amuc_1241	Cytoplasmic__Membrane	>tr|B2URI1|B2URI1_AKKM8 Glycosyl transferase family 51 OS=Akkermansia muciniphila (strain ATCC BAA-835) GN=Amuc_1241 PE=4 SV=1	745	2
7.21606	5.97852	Amuc_1246	Unknown	>tr|B2URI6|B2URI6_AKKM8 Putative uncharacterized protein OS=Akkermansia muciniphila (strain ATCC BAA-835) GN=Amuc_1246 PE=4 SV=1	746	21
6.4808	6.19002	Amuc_1254	Cytoplasmic__Membrane	>tr|B2URJ4|B2URJ4_AKKM8 Membrane protein oxaA OS=Akkermansia muciniphila (strain ATCC BAA-835) GN=Amuc_1254 PE=3 SV=1	747	20
6.16593	3.5	Amuc_1257	Cytoplasmic	>tr|B2URJ7|B2URJ7_AKKM8 50S ribosomal protein L34 OS=Akkermansia muciniphila (strain ATCC BAA-835) GN=Amuc_1257 PE=3 SV=1	748	3
5.10384	5.38238	Amuc_1258	Cytoplasmic	>tr|B2URJ8|B2URJ8_AKKM8 Glutamine synthetase catalytic region OS=Akkermansia muciniphila (strain ATCC BAA-835) GN=Amuc_1258 PE=3 SV=1	749	14
5.83587	3.5	Amuc_1267	Unknown	>tr|B2URK7|B2URK7_AKKM8 Putative uncharacterized protein OS=Akkermansia muciniphila (strain ATCC BAA-835) GN=Amuc_1267 PE=4 SV=1	752	4
7.26053	6.32205	Amuc_1283	Unknown	>tr|B2URM3|B2URM3_AKKM8 Outer membrane autotransporter barrel domain protein OS=Akkermansia muciniphila (strain ATCC BAA-835) GN=Amuc_1283 PE=4 SV=1	756	31
5.30587	3.5	Amuc_1285	Cytoplasmic	>tr|B2URM5|B2URM5_AKKM8 DNA gyrase subunit B OS=Akkermansia muciniphila (strain ATCC BAA-835) GN=Amuc_1285 PE=3 SV=1	757	18
8.32449	7.06796	Amuc_1310	Outer__Membrane	>tr|B2URP9|B2URP9_AKKM8 17 kDa surface antigen OS=Akkermansia muciniphila (strain ATCC BAA-835) GN=Amuc_1310 PE=4 SV=1	760	8
6.18867	3.5	Amuc_1319	Cytoplasmic	>tr|B2UKM0|B2UKM0_AKKM8 Uridylate kinase OS=Akkermansia muciniphila (strain ATCC BAA-835) GN=Amuc_1319 PE=3 SV=1	1	10
5.86677	3.5	Amuc_1320	Cytoplasmic__Membrane	>tr|B2UKM1|B2UKM1_AKKM8 MscS Mechanosensitive ion channel OS=Akkermansia muciniphila (strain ATCC BAA-835) GN=Amuc_1320 PE=4 SV=1	2	3
5.09349	3.5	Amuc_1323	Unknown	>tr|B2UKM4|B2UKM4_AKKM8 Putative uncharacterized protein OS=Akkermansia muciniphila (strain ATCC BAA-835) GN=Amuc_1323 PE=4 SV=1	3	3
7.0269	3.5	Amuc_1382	Cytoplasmic__Membrane	>tr|B2UKT3|B2UKT3_AKKM8 Secretion protein HlyD family protein OS=Akkermansia muciniphila (strain ATCC BAA-835) GN=Amuc_1382 PE=4 SV=1	7	16
6.32422	3.5	Amuc_1394	Cytoplasmic__Membrane	>tr|B2UKU5|B2UKU5_AKKM8 Putative uncharacterized protein OS=Akkermansia muciniphila (strain ATCC BAA-835) GN=Amuc_1394 PE=4 SV=1	8	4
4.6973	3.5	Amuc_1396	Cytoplasmic	>tr|B2UKU7|B2UKU7_AKKM8 Aspartyl-tRNA synthetase OS=Akkermansia muciniphila (strain ATCC BAA-835) GN=Amuc_1396 PE=3 SV=1	9	4
6.60172	6.81624	Amuc_1406	Cytoplasmic	>sp|B2UKV6|DNAK_AKKM8 Chaperone protein DnaK OS=Akkermansia muciniphila (strain ATCC BAA-835) GN=Amuc_1406 PE=2 SV=1	10	22
3.5	3.5	Amuc_1407	Cytoplasmic	>tr|B2UKV7|B2UKV7_AKKM8 10 kDa chaperonin OS=Akkermansia muciniphila (strain ATCC BAA-835) GN=Amuc_1407 PE=3 SV=1	11	3
6.49631	7.05369	Amuc_1408	Cytoplasmic	>sp|B2UKV8|CH60_AKKM8 60 kDa chaperonin OS=Akkermansia muciniphila (strain ATCC BAA-835) GN=Amuc_1408 PE=3 SV=1	12	49
6.33224	3.5	Amuc_1411	Unknown	>tr|B2UKW1|B2UKW1_AKKM8 Putative uncharacterized protein OS=Akkermansia muciniphila (strain ATCC BAA-835) GN=Amuc_1411 PE=4 SV=1	13	4
7.73067	6.54707	Amuc_1412	Outer__Membrane	>tr|B2UKW2|B2UKW2_AKKM8 Putative uncharacterized protein OS=Akkermansia muciniphila (strain ATCC BAA-835) GN=Amuc_1412 PE=4 SV=1	14	11
6.9326	3.5	Amuc_1413	Cytoplasmic__Membrane	>tr|B2UKW3|B2UKW3_AKKM8 Capsular exopolysaccharide family OS=Akkermansia muciniphila (strain ATCC BAA-835) GN=Amuc_1413 PE=4 SV=1	15	28
6.81251	6.96213	Amuc_1417	Cytoplasmic	>tr|B2UKW7|B2UKW7_AKKM8 Glyceraldehyde-3-phosphate dehydrogenase, type I OS=Akkermansia muciniphila (strain ATCC BAA-835) GN=Amuc_1417 PE=3 SV=1	16	19
5.28545	5.66373	Amuc_1418	Cytoplasmic	>sp|B2UKW8|PGK_AKKM8 Phosphoglycerate kinase OS=Akkermansia muciniphila (strain ATCC BAA-835) GN=Amuc_1418 PE=3 SV=1	17	7
5.82271	3.5	Amuc_1421	Cytoplasmic__Membrane	>tr|B2UKX1|B2UKX1_AKKM8 Serine/threonine protein kinase OS=Akkermansia muciniphila (strain ATCC BAA-835) GN=Amuc_1421 PE=3 SV=1	18	10
6.1939	3.5	Amuc_1424	Cytoplasmic__Membrane	>tr|B2UKX3|B2UKX3_AKKM8 Major facilitator superfamily MFS_1 OS=Akkermansia muciniphila (strain ATCC BAA-835) GN=Amuc_1424 PE=4 SV=1	19	8
7.15045	6.68782	Amuc_1426	Unknown	>tr|B2UKX5|B2UKX5_AKKM8 Putative uncharacterized protein OS=Akkermansia muciniphila (strain ATCC BAA-835) GN=Amuc_1426 PE=4 SV=1	20	12
5.39954	3.5	Amuc_1430	Unknown	>tr|B2UKX9|B2UKX9_AKKM8 50S ribosomal protein L31 OS=Akkermansia muciniphila (strain ATCC BAA-835) GN=Amuc_1430 PE=3 SV=1	21	4
3.5	3.5	Amuc_1435	Cytoplasmic	>tr|B2UKY4|B2UKY4_AKKM8 Nucleotide sugar dehydrogenase OS=Akkermansia muciniphila (strain ATCC BAA-835) GN=Amuc_1435 PE=4 SV=1	22	2
4.85423	5.42402	Amuc_1436	Cytoplasmic	>sp|B2UKY5|MDH_AKKM8 Malate dehydrogenase OS=Akkermansia muciniphila (strain ATCC BAA-835) GN=Amuc_1436 PE=3 SV=1	23	4
6.2921	3.5	Amuc_1439	Unknown	>tr|B2UKY8|B2UKY8_AKKM8 Organic solvent tolerance protein OstA-like protein OS=Akkermansia muciniphila (strain ATCC BAA-835) GN=Amuc_1439 PE=4 SV=1	25	11
5.319	3.5	Amuc_1443	Cytoplasmic	>tr|B2UKZ2|B2UKZ2_AKKM8 Putative uncharacterized protein OS=Akkermansia muciniphila (strain ATCC BAA-835) GN=Amuc_1443 PE=4 SV=1	26	6
5.36646	3.5	Amuc_1454	Unknown	>tr|B2UL03|B2UL03_AKKM8 Putative uncharacterized protein OS=Akkermansia muciniphila (strain ATCC BAA-835) GN=Amuc_1454 PE=4 SV=1	27	7
3.5	3.5	Amuc_1460	Cytoplasmic	>tr|B2UL09|B2UL09_AKKM8 Chaperone protein DnaJ OS=Akkermansia muciniphila (strain ATCC BAA-835) GN=Amuc_1460 PE=3 SV=1	29	2
6.39433	5.80662	Amuc_1465	Unknown	>tr|B2UL14|B2UL14_AKKM8 Signal peptidase I OS=Akkermansia muciniphila (strain ATCC BAA-835) GN=Amuc_1465 PE=4 SV=1	31	12
5.45029	3.5	Amuc_1471	Cytoplasmic	>tr|B2UL20|B2UL20_AKKM8 Ribose-phosphate pyrophosphokinase OS=Akkermansia muciniphila (strain ATCC BAA-835) GN=Amuc_1471 PE=3 SV=1	32	14
4.76011	3.5	Amuc_1472	Cytoplasmic	>sp|B2UL21|RL25_AKKM8 50S ribosomal protein L25 OS=Akkermansia muciniphila (strain ATCC BAA-835) GN=Amuc_1472 PE=3 SV=1	33	4
5.35601	6.78507	Amuc_1473	Extracellular	>tr|B2UL22|B2UL22_AKKM8 Putative uncharacterized protein OS=Akkermansia muciniphila (strain ATCC BAA-835) GN=Amuc_1473 PE=4 SV=1	34	21
6.91285	5.87078	Amuc_1480	Periplasmic	>tr|B2UL29|B2UL29_AKKM8 Peptidase S11 D-alanyl-D-alanine carboxypeptidase 1 OS=Akkermansia muciniphila (strain ATCC BAA-835) GN=Amuc_1480 PE=4 SV=1	35	16
3.5	3.5	Amuc_1484	Unknown	>tr|B2UL33|B2UL33_AKKM8 Putative uncharacterized protein OS=Akkermansia muciniphila (strain ATCC BAA-835) GN=Amuc_1484 PE=4 SV=1	36	7
6.02731	3.5	Amuc_1485	Cytoplasmic	>tr|B2UL34|B2UL34_AKKM8 Putative uncharacterized protein OS=Akkermansia muciniphila (strain ATCC BAA-835) GN=Amuc_1485 PE=4 SV=1	37	5
6.27326	3.5	Amuc_1486	Unknown	>tr|B2UL35|B2UL35_AKKM8 Putative uncharacterized protein OS=Akkermansia muciniphila (strain ATCC BAA-835) GN=Amuc_1486 PE=4 SV=1	38	3
4.33836	3.5	Amuc_1490	Cytoplasmic__Membrane	>tr|B2UL39|B2UL39_AKKM8 TrkA-C domain protein OS=Akkermansia muciniphila (strain ATCC BAA-835) GN=Amuc_1490 PE=4 SV=1	40	2
7.42839	3.5	Amuc_1500	Cytoplasmic	>tr|B2UL49|B2UL49_AKKM8 Polysaccharide deacetylase OS=Akkermansia muciniphila (strain ATCC BAA-835) GN=Amuc_1500 PE=4 SV=1	41	15
6.97052	6.44445	Amuc_1501	Cytoplasmic__Membrane	>tr|B2UL50|B2UL50_AKKM8 Protein-export membrane protein SecD OS=Akkermansia muciniphila (strain ATCC BAA-835) GN=Amuc_1501 PE=4 SV=1	42	19
5.12574	3.5	Amuc_1505	Cytoplasmic	>tr|B2UL53|B2UL53_AKKM8 DNA-directed RNA polymerase subunit alpha OS=Akkermansia muciniphila (strain ATCC BAA-835) GN=Amuc_1505 PE=3 SV=1	43	9
6.33945	3.5	Amuc_1506	Cytoplasmic	>sp|B2UL54|RL17_AKKM8 50S ribosomal protein L17 OS=Akkermansia muciniphila (strain ATCC BAA-835) GN=Amuc_1506 PE=3 SV=1	44	11
5.62868	3.5	Amuc_1512	Outer__Membrane	>tr|B2ULE6|B2ULE6_AKKM8 OmpA/MotB domain protein OS=Akkermansia muciniphila (strain ATCC BAA-835) GN=Amuc_1512 PE=3 SV=1	73	2
5.83268	3.5	Amuc_1514	Outer__Membrane	>tr|B2ULE8|B2ULE8_AKKM8 Putative uncharacterized protein OS=Akkermansia muciniphila (strain ATCC BAA-835) GN=Amuc_1514 PE=4 SV=1	74	5
4.96779	3.5	Amuc_1516	Cytoplasmic	>tr|B2ULF0|B2ULF0_AKKM8 Putative PAS/PAC sensor protein OS=Akkermansia muciniphila (strain ATCC BAA-835) GN=Amuc_1516 PE=4 SV=1	75	4
5.67637	3.5	Amuc_1518	Unknown	>tr|B2ULF2|B2ULF2_AKKM8 Endonuclease/exonuclease/phosphatase OS=Akkermansia muciniphila (strain ATCC BAA-835) GN=Amuc_1518 PE=4 SV=1	76	3
6.88849	3.5	Amuc_1523	Unknown	>tr|B2ULF7|B2ULF7_AKKM8 Putative uncharacterized protein OS=Akkermansia muciniphila (strain ATCC BAA-835) GN=Amuc_1523 PE=4 SV=1	78	9
6.37092	3.5	Amuc_1524	Unknown	>tr|B2ULF8|B2ULF8_AKKM8 Putative uncharacterized protein OS=Akkermansia muciniphila (strain ATCC BAA-835) GN=Amuc_1524 PE=4 SV=1	79	9
7.07584	3.5	Amuc_1525	Unknown	>tr|B2ULF9|B2ULF9_AKKM8 Putative uncharacterized protein OS=Akkermansia muciniphila (strain ATCC BAA-835) GN=Amuc_1525 PE=4 SV=1	80	18
6.41229	6.33596	Amuc_1528	Cytoplasmic__Membrane	>tr|B2ULG2|B2ULG2_AKKM8 Putative K(+)-stimulated pyrophosphate-energized sodium pump OS=Akkermansia muciniphila (strain ATCC BAA-835) GN=Amuc_1528 PE=3 SV=1	81	9
3.5	3.5	Amuc_1531	Cytoplasmic	>tr|B2ULG5|B2ULG5_AKKM8 Anthranilate synthase OS=Akkermansia muciniphila (strain ATCC BAA-835) GN=Amuc_1531 PE=4 SV=1	82	6
5.23855	3.5	Amuc_1532	Cytoplasmic	>tr|B2ULG6|B2ULG6_AKKM8 Anthranilate phosphoribosyltransferase OS=Akkermansia muciniphila (strain ATCC BAA-835) GN=Amuc_1532 PE=3 SV=1	83	8
3.5	3.5	Amuc_1536	Cytoplasmic	>tr|B2ULH0|B2ULH0_AKKM8 Tryptophan synthase alpha chain OS=Akkermansia muciniphila (strain ATCC BAA-835) GN=Amuc_1536 PE=3 SV=1	85	5
6.75494	5.62319	Amuc_1537	Unknown	>tr|B2ULH1|B2ULH1_AKKM8 Outer membrane autotransporter barrel domain protein OS=Akkermansia muciniphila (strain ATCC BAA-835) GN=Amuc_1537 PE=4 SV=1	86	22
3.5	3.5	Amuc_1541	Cytoplasmic	>tr|B2ULH5|B2ULH5_AKKM8 Lipid A biosynthesis acyltransferase OS=Akkermansia muciniphila (strain ATCC BAA-835) GN=Amuc_1541 PE=4 SV=1	88	3
5.29704	3.5	Amuc_1556	Unknown	>tr|B2ULJ0|B2ULJ0_AKKM8 50S ribosomal protein L35 OS=Akkermansia muciniphila (strain ATCC BAA-835) GN=Amuc_1556 PE=3 SV=1	90	3
6.69982	3.5	Amuc_1557	Cytoplasmic	>sp|B2ULJ1|RL20_AKKM8 50S ribosomal protein L20 OS=Akkermansia muciniphila (strain ATCC BAA-835) GN=Amuc_1557 PE=3 SV=1	91	13
6.01536	3.5	Amuc_1558	Cytoplasmic__Membrane	>tr|B2ULJ2|B2ULJ2_AKKM8 Peptidase M50 OS=Akkermansia muciniphila (strain ATCC BAA-835) GN=Amuc_1558 PE=3 SV=1	92	4
4.83781	5.93273	Amuc_1565	Cytoplasmic__Membrane	>tr|B2ULJ9|B2ULJ9_AKKM8 Alpha-2-macroglobulin domain protein OS=Akkermansia muciniphila (strain ATCC BAA-835) GN=Amuc_1565 PE=4 SV=1	93	16
7.36575	5.63758	Amuc_1569	Unknown	>tr|B2ULK3|B2ULK3_AKKM8 Putative uncharacterized protein OS=Akkermansia muciniphila (strain ATCC BAA-835) GN=Amuc_1569 PE=4 SV=1	94	14
5.66255	3.5	Amuc_1572	Cytoplasmic	>tr|B2ULK6|B2ULK6_AKKM8 2-methylcitrate synthase/citrate synthase II OS=Akkermansia muciniphila (strain ATCC BAA-835) GN=Amuc_1572 PE=3 SV=1	95	9
4.89743	3.5	Amuc_1580	Cytoplasmic	>tr|B2ULL3|B2ULL3_AKKM8 Nucleoside-diphosphate kinase OS=Akkermansia muciniphila (strain ATCC BAA-835) GN=Amuc_1580 PE=3 SV=1	96	4
6.89439	3.5	Amuc_1583	Unknown	>tr|B2ULL6|B2ULL6_AKKM8 Putative uncharacterized protein OS=Akkermansia muciniphila (strain ATCC BAA-835) GN=Amuc_1583 PE=4 SV=1	98	6
7.17586	3.5	Amuc_1584	Cytoplasmic__Membrane	>tr|B2ULL7|B2ULL7_AKKM8 Type II secretion system protein OS=Akkermansia muciniphila (strain ATCC BAA-835) GN=Amuc_1584 PE=3 SV=1	99	19
3.5	3.5	Amuc_1585	Cytoplasmic	>tr|B2ULL8|B2ULL8_AKKM8 Type II secretion system protein E OS=Akkermansia muciniphila (strain ATCC BAA-835) GN=Amuc_1585 PE=4 SV=1	100	3
5.06107	3.5	Amuc_1586	Cytoplasmic	>tr|B2ULL9|B2ULL9_AKKM8 Type II secretion system protein E OS=Akkermansia muciniphila (strain ATCC BAA-835) GN=Amuc_1586 PE=4 SV=1	101	10
3.5	3.5	Amuc_1589	Cytoplasmic	>tr|B2ULM2|B2ULM2_AKKM8 Aminotransferase class I and II OS=Akkermansia muciniphila (strain ATCC BAA-835) GN=Amuc_1589 PE=3 SV=1	102	4
5.33304	3.5	Amuc_1591	Cytoplasmic	>tr|B2ULM4|B2ULM4_AKKM8 Cytidyltransferase-related domain protein OS=Akkermansia muciniphila (strain ATCC BAA-835) GN=Amuc_1591 PE=4 SV=1	103	9
5.55858	3.5	Amuc_1593	Unknown	>tr|B2ULM6|B2ULM6_AKKM8 Putative uncharacterized protein OS=Akkermansia muciniphila (strain ATCC BAA-835) GN=Amuc_1593 PE=4 SV=1	104	4
7.08675	6.50307	Amuc_1599	Unknown	>tr|B2ULN2|B2ULN2_AKKM8 Putative uncharacterized protein OS=Akkermansia muciniphila (strain ATCC BAA-835) GN=Amuc_1599 PE=4 SV=1	105	27
3.5	3.5	Amuc_1603	Unknown	>tr|B2ULN6|B2ULN6_AKKM8 Putative uncharacterized protein OS=Akkermansia muciniphila (strain ATCC BAA-835) GN=Amuc_1603 PE=4 SV=1	106	2
5.98882	3.5	Amuc_1609	Unknown	>tr|B2ULY5|B2ULY5_AKKM8 NADH-quinone oxidoreductase subunit I OS=Akkermansia muciniphila (strain ATCC BAA-835) GN=Amuc_1609 PE=3 SV=1	149	4
5.67247	3.5	Amuc_1610	Cytoplasmic__Membrane	>tr|B2ULY6|B2ULY6_AKKM8 NADH-quinone oxidoreductase subunit H OS=Akkermansia muciniphila (strain ATCC BAA-835) GN=Amuc_1610 PE=3 SV=1	150	3
6.98189	6.42416	Amuc_1611	Cytoplasmic	>tr|B2ULY7|B2ULY7_AKKM8 Ferredoxin OS=Akkermansia muciniphila (strain ATCC BAA-835) GN=Amuc_1611 PE=4 SV=1	151	21
6.72854	6.50389	Amuc_1612	Cytoplasmic	>tr|B2ULY8|B2ULY8_AKKM8 NADH dehydrogenase (Quinone) OS=Akkermansia muciniphila (strain ATCC BAA-835) GN=Amuc_1612 PE=4 SV=1	152	13
5.65582	3.5	Amuc_1613	Cytoplasmic	>tr|B2ULY9|B2ULY9_AKKM8 NADH dehydrogenase (Ubiquinone) 24 kDa subunit OS=Akkermansia muciniphila (strain ATCC BAA-835) GN=Amuc_1613 PE=4 SV=1	153	4
6.41207	6.20645	Amuc_1614	Cytoplasmic	>sp|B2ULZ0|NUOD_AKKM8 NADH-quinone oxidoreductase subunit D OS=Akkermansia muciniphila (strain ATCC BAA-835) GN=Amuc_1614 PE=3 SV=1	154	17
5.75107	3.5	Amuc_1616	Unknown	>tr|B2ULZ2|B2ULZ2_AKKM8 Polysaccharide deacetylase OS=Akkermansia muciniphila (strain ATCC BAA-835) GN=Amuc_1616 PE=4 SV=1	155	4
6.55772	3.5	Amuc_1622	Unknown	>tr|B2ULZ8|B2ULZ8_AKKM8 Putative uncharacterized protein OS=Akkermansia muciniphila (strain ATCC BAA-835) GN=Amuc_1622 PE=4 SV=1	156	2
5.63934	3.5	Amuc_1624	Cytoplasmic__Membrane	>tr|B2UM00|B2UM00_AKKM8 Putative uncharacterized protein OS=Akkermansia muciniphila (strain ATCC BAA-835) GN=Amuc_1624 PE=4 SV=1	158	4
6.23398	3.5	Amuc_1626	Cytoplasmic	>tr|B2UM02|B2UM02_AKKM8 RNA polymerase sigma factor OS=Akkermansia muciniphila (strain ATCC BAA-835) GN=Amuc_1626 PE=3 SV=1	159	23
5.70029	6.24549	Amuc_1631	Cytoplasmic__Membrane	>tr|B2UM07|B2UM07_AKKM8 Carboxyl-terminal protease OS=Akkermansia muciniphila (strain ATCC BAA-835) GN=Amuc_1631 PE=3 SV=1	161	24
3.5	3.5	Amuc_1635	Unknown	>tr|B2UM11|B2UM11_AKKM8 Putative uncharacterized protein OS=Akkermansia muciniphila (strain ATCC BAA-835) GN=Amuc_1635 PE=4 SV=1	162	6
7.27007	3.5	Amuc_1638	Outer__Membrane	>tr|B2UM14|B2UM14_AKKM8 Type II and III secretion system protein OS=Akkermansia muciniphila (strain ATCC BAA-835) GN=Amuc_1638 PE=4 SV=1	163	32
6.61266	3.5	Amuc_1639	Unknown	>tr|B2UM15|B2UM15_AKKM8 Putative uncharacterized protein OS=Akkermansia muciniphila (strain ATCC BAA-835) GN=Amuc_1639 PE=4 SV=1	164	18
4.43353	4.96802	Amuc_1642	Cytoplasmic__Membrane	>tr|B2UM18|B2UM18_AKKM8 Enoyl-[acyl-carrier-protein] reductase [NADH] OS=Akkermansia muciniphila (strain ATCC BAA-835) GN=Amuc_1642 PE=3 SV=1	165	5
5.79871	3.5	Amuc_1648	Cytoplasmic	>sp|B2UM23|RS20_AKKM8 30S ribosomal protein S20 OS=Akkermansia muciniphila (strain ATCC BAA-835) GN=Amuc_1648 PE=3 SV=1	166	5
3.5	3.5	Amuc_1650	Cytoplasmic	>tr|B2UM25|B2UM25_AKKM8 Acetolactate synthase OS=Akkermansia muciniphila (strain ATCC BAA-835) GN=Amuc_1650 PE=3 SV=1	167	4
3.5	3.5	Amuc_1655	Unknown	>tr|B2UM30|B2UM30_AKKM8 Sulfatase OS=Akkermansia muciniphila (strain ATCC BAA-835) GN=Amuc_1655 PE=4 SV=1	168	4
7.97899	6.12766	Amuc_1656	Unknown	>tr|B2UM31|B2UM31_AKKM8 Putative uncharacterized protein OS=Akkermansia muciniphila (strain ATCC BAA-835) GN=Amuc_1656 PE=4 SV=1	169	15
3.5	3.5	Amuc_1667	Unknown	>tr|B2UM41|B2UM41_AKKM8 Glycoside hydrolase family 2 sugar binding OS=Akkermansia muciniphila (strain ATCC BAA-835) GN=Amuc_1667 PE=4 SV=1	171	3
3.5	3.5	Amuc_1669	Periplasmic	>tr|B2UM43|B2UM43_AKKM8 Beta-N-acetylhexosaminidase OS=Akkermansia muciniphila (strain ATCC BAA-835) GN=Amuc_1669 PE=4 SV=1	172	7
5.1447	3.5	Amuc_1671	Cytoplasmic	>tr|B2UM45|B2UM45_AKKM8 Phosphofructokinase OS=Akkermansia muciniphila (strain ATCC BAA-835) GN=Amuc_1671 PE=4 SV=1	173	4
3.5	3.5	Amuc_1681	Cytoplasmic	>tr|B2UM55|B2UM55_AKKM8 Nicotinate-nucleotide--dimethylbenzimidazole phosphoribosyltransferase OS=Akkermansia muciniphila (strain ATCC BAA-835) GN=Amuc_1681 PE=3 SV=1	174	5
6.45669	3.5	Amuc_1684	Outer__Membrane	>tr|B2UM58|B2UM58_AKKM8 TonB-dependent receptor OS=Akkermansia muciniphila (strain ATCC BAA-835) GN=Amuc_1684 PE=3 SV=1	175	9
6.03355	6.74214	Amuc_1686	Unknown	>tr|B2UM60|B2UM60_AKKM8 Beta-galactosidase OS=Akkermansia muciniphila (strain ATCC BAA-835) GN=Amuc_1686 PE=3 SV=1	176	20
7.0304	3.5	Amuc_1687	Unknown	>tr|B2UM61|B2UM61_AKKM8 Putative uncharacterized protein OS=Akkermansia muciniphila (strain ATCC BAA-835) GN=Amuc_1687 PE=4 SV=1	177	3
5.73132	5.69213	Amuc_1695	Cytoplasmic__Membrane	>tr|B2UM69|B2UM69_AKKM8 Cytochrome bd ubiquinol oxidase subunit I OS=Akkermansia muciniphila (strain ATCC BAA-835) GN=Amuc_1695 PE=4 SV=1	180	3
5.17438	6.20175	Amuc_1704	Unknown	>tr|B2UMG6|B2UMG6_AKKM8 Putative uncharacterized protein OS=Akkermansia muciniphila (strain ATCC BAA-835) GN=Amuc_1704 PE=4 SV=1	218	13
3.5	3.5	Amuc_1712	Cytoplasmic	>tr|B2UMH4|B2UMH4_AKKM8 Succinyl-CoA ligase [ADP-forming] subunit alpha OS=Akkermansia muciniphila (strain ATCC BAA-835) GN=Amuc_1712 PE=3 SV=1	219	3
5.81216	5.72594	Amuc_1713	Cytoplasmic	>sp|B2UMH5|SUCC_AKKM8 Succinyl-CoA ligase [ADP-forming] subunit beta OS=Akkermansia muciniphila (strain ATCC BAA-835) GN=Amuc_1713 PE=3 SV=1	220	9
5.61377	3.5	Amuc_1716	Cytoplasmic	>tr|B2UMH8|B2UMH8_AKKM8 Tetratricopeptide TPR_2 repeat protein OS=Akkermansia muciniphila (strain ATCC BAA-835) GN=Amuc_1716 PE=4 SV=1	221	4
6.81029	3.5	Amuc_1717	Cytoplasmic	>tr|B2UMH9|B2UMH9_AKKM8 Putative uncharacterized protein OS=Akkermansia muciniphila (strain ATCC BAA-835) GN=Amuc_1717 PE=4 SV=1	222	22
4.51717	3.5	Amuc_1720	Cytoplasmic__Membrane	>tr|B2UMI2|B2UMI2_AKKM8 AMP-dependent synthetase and ligase OS=Akkermansia muciniphila (strain ATCC BAA-835) GN=Amuc_1720 PE=4 SV=1	224	7
7.16803	5.84177	Amuc_1722	Unknown	>tr|B2UMI4|B2UMI4_AKKM8 Outer membrane autotransporter barrel domain protein OS=Akkermansia muciniphila (strain ATCC BAA-835) GN=Amuc_1722 PE=4 SV=1	225	2
6.39778	3.5	Amuc_1723	Unknown	>tr|B2UMI5|B2UMI5_AKKM8 Outer membrane autotransporter barrel domain protein OS=Akkermansia muciniphila (strain ATCC BAA-835) GN=Amuc_1723 PE=4 SV=1	226	6
5.80361	3.5	Amuc_1727	Cytoplasmic__Membrane	>tr|B2UMI9|B2UMI9_AKKM8 Integral membrane sensor signal transduction histidine kinase OS=Akkermansia muciniphila (strain ATCC BAA-835) GN=Amuc_1727 PE=4 SV=1	227	4
3.5	3.5	Amuc_1732	Cytoplasmic	>tr|B2UMJ4|B2UMJ4_AKKM8 Threonyl-tRNA synthetase OS=Akkermansia muciniphila (strain ATCC BAA-835) GN=Amuc_1732 PE=3 SV=1	229	6
5.65152	3.5	Amuc_1733	Cytoplasmic	>tr|B2UMJ5|B2UMJ5_AKKM8 Translation initiation factor IF-3 OS=Akkermansia muciniphila (strain ATCC BAA-835) GN=Amuc_1733 PE=3 SV=1	230	7
6.93946	3.5	Amuc_1743	Unknown	>tr|B2UMK5|B2UMK5_AKKM8 Putative uncharacterized protein OS=Akkermansia muciniphila (strain ATCC BAA-835) GN=Amuc_1743 PE=4 SV=1	232	10
6.35681	3.5	Amuc_1746	Cytoplasmic	>tr|B2UMK8|B2UMK8_AKKM8 LicD family protein OS=Akkermansia muciniphila (strain ATCC BAA-835) GN=Amuc_1746 PE=4 SV=1	234	7
5.01034	3.5	Amuc_1747	Cytoplasmic	>tr|B2UMK9|B2UMK9_AKKM8 Cytidyltransferase-related domain protein OS=Akkermansia muciniphila (strain ATCC BAA-835) GN=Amuc_1747 PE=4 SV=1	235	3
6.51258	3.5	Amuc_1752	Unknown	>tr|B2UML4|B2UML4_AKKM8 Putative uncharacterized protein OS=Akkermansia muciniphila (strain ATCC BAA-835) GN=Amuc_1752 PE=4 SV=1	237	4
3.5	3.5	Amuc_1755	Unknown	>tr|B2UML7|B2UML7_AKKM8 Sulfatase OS=Akkermansia muciniphila (strain ATCC BAA-835) GN=Amuc_1755 PE=4 SV=1	239	5
5.49157	3.5	Amuc_1760	Unknown	>tr|B2UMM2|B2UMM2_AKKM8 ABC transporter related OS=Akkermansia muciniphila (strain ATCC BAA-835) GN=Amuc_1760 PE=3 SV=1	240	5
6.17319	3.5	Amuc_1769	Cytoplasmic	>tr|B2UMN1|B2UMN1_AKKM8 Non-specific serine/threonine protein kinase OS=Akkermansia muciniphila (strain ATCC BAA-835) GN=Amuc_1769 PE=4 SV=1	242	47
7.42667	6.22445	Amuc_1776	Cytoplasmic__Membrane	>tr|B2UMN8|B2UMN8_AKKM8 TPR repeat-containing protein OS=Akkermansia muciniphila (strain ATCC BAA-835) GN=Amuc_1776 PE=4 SV=1	244	26
6.49143	3.5	Amuc_1777	Cytoplasmic__Membrane	>tr|B2UMN9|B2UMN9_AKKM8 von Willebrand factor type A OS=Akkermansia muciniphila (strain ATCC BAA-835) GN=Amuc_1777 PE=4 SV=1	245	7
6.75495	3.5	Amuc_1778	Cytoplasmic__Membrane	>tr|B2UMP0|B2UMP0_AKKM8 von Willebrand factor type A OS=Akkermansia muciniphila (strain ATCC BAA-835) GN=Amuc_1778 PE=4 SV=1	246	8
5.94831	3.5	Amuc_1779	Cytoplasmic__Membrane	>tr|B2UMP1|B2UMP1_AKKM8 Putative uncharacterized protein OS=Akkermansia muciniphila (strain ATCC BAA-835) GN=Amuc_1779 PE=4 SV=1	247	7
6.53168	3.5	Amuc_1780	Cytoplasmic	>tr|B2UMP2|B2UMP2_AKKM8 Putative uncharacterized protein OS=Akkermansia muciniphila (strain ATCC BAA-835) GN=Amuc_1780 PE=4 SV=1	248	11
6.5641	5.50269	Amuc_1781	Cytoplasmic	>tr|B2UMP3|B2UMP3_AKKM8 ATPase associated with various cellular activities AAA_3 OS=Akkermansia muciniphila (strain ATCC BAA-835) GN=Amuc_1781 PE=4 SV=1	249	15
3.5	3.5	Amuc_1782	Cytoplasmic	>sp|B2UMP4|GATA_AKKM8 Glutamyl-tRNA(Gln) amidotransferase subunit A OS=Akkermansia muciniphila (strain ATCC BAA-835) GN=Amuc_1782 PE=3 SV=1	250	5
6.50544	3.5	Amuc_1785	Cytoplasmic	>tr|B2UMP7|B2UMP7_AKKM8 Putative uncharacterized protein OS=Akkermansia muciniphila (strain ATCC BAA-835) GN=Amuc_1785 PE=4 SV=1	252	2
5.50817	3.5	Amuc_1786	Cytoplasmic	>tr|B2UMP8|B2UMP8_AKKM8 Putative uncharacterized protein OS=Akkermansia muciniphila (strain ATCC BAA-835) GN=Amuc_1786 PE=4 SV=1	253	5
3.5	3.5	Amuc_1789	Unknown	>tr|B2UMQ1|B2UMQ1_AKKM8 Putative uncharacterized protein OS=Akkermansia muciniphila (strain ATCC BAA-835) GN=Amuc_1789 PE=4 SV=1	255	3
3.5	3.5	Amuc_1821	Cytoplasmic	>tr|B2UN28|B2UN28_AKKM8 Putative SAM-dependent methyltransferase OS=Akkermansia muciniphila (strain ATCC BAA-835) GN=Amuc_1821 PE=3 SV=1	305	6
3.5	3.5	Amuc_1822	Cytoplasmic	>tr|B2UN29|B2UN29_AKKM8 Glucosamine-6-phosphate isomerase OS=Akkermansia muciniphila (strain ATCC BAA-835) GN=Amuc_1822 PE=3 SV=1	306	3
3.5	3.5	Amuc_1825	Unknown	>tr|B2UN32|B2UN32_AKKM8 Hemolysin A OS=Akkermansia muciniphila (strain ATCC BAA-835) GN=Amuc_1825 PE=4 SV=1	307	3
6.63021	3.5	Amuc_1828	Unknown	>tr|B2UN35|B2UN35_AKKM8 Putative uncharacterized protein OS=Akkermansia muciniphila (strain ATCC BAA-835) GN=Amuc_1828 PE=4 SV=1	308	13
6.07265	5.73827	Amuc_1833	Cytoplasmic__Membrane	>tr|B2UN40|B2UN40_AKKM8 L-fucose transporter OS=Akkermansia muciniphila (strain ATCC BAA-835) GN=Amuc_1833 PE=4 SV=1	310	8
3.5	5.98444	Amuc_1835	Periplasmic	>tr|B2UN42|B2UN42_AKKM8 Exo-alpha-sialidase OS=Akkermansia muciniphila (strain ATCC BAA-835) GN=Amuc_1835 PE=4 SV=1	311	8
3.5	3.5	Amuc_1841	Unknown	>tr|B2UN47|B2UN47_AKKM8 Thioredoxin domain OS=Akkermansia muciniphila (strain ATCC BAA-835) GN=Amuc_1841 PE=4 SV=1	312	3
6.24652	5.92431	Amuc_1844	Unknown	>tr|B2UN50|B2UN50_AKKM8 PDZ/DHR/GLGF domain protein OS=Akkermansia muciniphila (strain ATCC BAA-835) GN=Amuc_1844 PE=4 SV=1	314	9
5.10833	3.5	Amuc_1851	Cytoplasmic__Membrane	>tr|B2UN54|B2UN54_AKKM8 Oligopeptide/dipeptide ABC transporter, ATPase subunit OS=Akkermansia muciniphila (strain ATCC BAA-835) GN=Amuc_1851 PE=3 SV=1	315	3
5.33345	3.5	Amuc_1852	Cytoplasmic__Membrane	>tr|B2UN55|B2UN55_AKKM8 Oligopeptide/dipeptide ABC transporter, ATPase subunit OS=Akkermansia muciniphila (strain ATCC BAA-835) GN=Amuc_1852 PE=3 SV=1	316	7
5.40128	3.5	Amuc_1853	Unknown	>tr|B2UN56|B2UN56_AKKM8 Extracellular solute-binding protein family 5 OS=Akkermansia muciniphila (strain ATCC BAA-835) GN=Amuc_1853 PE=4 SV=1	317	6
3.5	3.5	Amuc_1854	Unknown	>tr|B2UN57|B2UN57_AKKM8 Binding-protein-dependent transport systems inner membrane component OS=Akkermansia muciniphila (strain ATCC BAA-835) GN=Amuc_1854 PE=3 SV=1	318	2
3.5	5.89099	Amuc_1860	Cytoplasmic	>tr|B2UN63|B2UN63_AKKM8 Formate--tetrahydrofolate ligase OS=Akkermansia muciniphila (strain ATCC BAA-835) GN=Amuc_1860 PE=3 SV=1	320	9
5.03695	3.5	Amuc_1863	Cytoplasmic	>tr|B2UN66|B2UN66_AKKM8 Single-stranded DNA-binding protein OS=Akkermansia muciniphila (strain ATCC BAA-835) GN=Amuc_1863 PE=4 SV=1	321	6
6.49262	3.5	Amuc_1865	Cytoplasmic__Membrane	>tr|B2UN68|B2UN68_AKKM8 MotA/TolQ/ExbB proton channel OS=Akkermansia muciniphila (strain ATCC BAA-835) GN=Amuc_1865 PE=3 SV=1	322	3
7.03511	7.48342	Amuc_1868	Cytoplasmic	>tr|B2UN71|B2UN71_AKKM8 Glycoside hydrolase family 57 OS=Akkermansia muciniphila (strain ATCC BAA-835) GN=Amuc_1868 PE=4 SV=1	323	18
6.05011	6.94666	Amuc_1869	Cytoplasmic	>tr|B2UN72|B2UN72_AKKM8 Glycosyl transferase group 1 OS=Akkermansia muciniphila (strain ATCC BAA-835) GN=Amuc_1869 PE=4 SV=1	324	14
4.67753	3.5	Amuc_1889	Cytoplasmic__Membrane	>sp|B2UN92|TATC_AKKM8 Sec-independent protein translocase protein TatC OS=Akkermansia muciniphila (strain ATCC BAA-835) GN=Amuc_1889 PE=3 SV=1	326	2
7.74182	3.5	Amuc_1891	Unknown	>tr|B2UN94|B2UN94_AKKM8 Putative uncharacterized protein OS=Akkermansia muciniphila (strain ATCC BAA-835) GN=Amuc_1891 PE=4 SV=1	327	13
3.5	3.5	Amuc_1895	Cytoplasmic	>sp|B2UNJ3|MURA_AKKM8 UDP-N-acetylglucosamine 1-carboxyvinyltransferase OS=Akkermansia muciniphila (strain ATCC BAA-835) GN=Amuc_1895 PE=3 SV=1	377	4
5.27596	3.5	Amuc_1896	Cytoplasmic	>tr|B2UNJ4|B2UNJ4_AKKM8 Histone family protein DNA-binding protein OS=Akkermansia muciniphila (strain ATCC BAA-835) GN=Amuc_1896 PE=3 SV=1	378	8
3.5	3.5	Amuc_1902	Cytoplasmic	>tr|B2UNK0|B2UNK0_AKKM8 Putative uncharacterized protein OS=Akkermansia muciniphila (strain ATCC BAA-835) GN=Amuc_1902 PE=4 SV=1	379	3
5.0291	3.5	Amuc_1903	Cytoplasmic	>tr|B2UNK1|B2UNK1_AKKM8 Putative uncharacterized protein OS=Akkermansia muciniphila (strain ATCC BAA-835) GN=Amuc_1903 PE=4 SV=1	380	5
6.37361	3.5	Amuc_1904	Unknown	>tr|B2UNK2|B2UNK2_AKKM8 Putative uncharacterized protein OS=Akkermansia muciniphila (strain ATCC BAA-835) GN=Amuc_1904 PE=4 SV=1	381	6
6.33626	3.5	Amuc_1910	Unknown	>tr|B2UNK8|B2UNK8_AKKM8 Putative uncharacterized protein OS=Akkermansia muciniphila (strain ATCC BAA-835) GN=Amuc_1910 PE=4 SV=1	383	11
4.68625	7.28074	Amuc_1918	Cytoplasmic	>tr|B2UNL5|B2UNL5_AKKM8 Beta-hydroxyacyl-(Acyl-carrier-protein) dehydratase FabZ OS=Akkermansia muciniphila (strain ATCC BAA-835) GN=Amuc_1918 PE=3 SV=1	384	19
3.5	5.41704	Amuc_1924	Periplasmic	>tr|B2UNM1|B2UNM1_AKKM8 Beta-N-acetylhexosaminidase OS=Akkermansia muciniphila (strain ATCC BAA-835) GN=Amuc_1924 PE=4 SV=1	385	6
3.5	3.5	Amuc_1936	Cytoplasmic	>tr|B2UNN3|B2UNN3_AKKM8 Putative uncharacterized protein OS=Akkermansia muciniphila (strain ATCC BAA-835) GN=Amuc_1936 PE=4 SV=1	386	2
5.65047	3.5	Amuc_1939	Unknown	>tr|B2UNN6|B2UNN6_AKKM8 Efflux transporter, RND family, MFP subunit OS=Akkermansia muciniphila (strain ATCC BAA-835) GN=Amuc_1939 PE=4 SV=1	388	7
5.58861	3.5	Amuc_1940	Cytoplasmic	>tr|B2UNN7|B2UNN7_AKKM8 Putative uncharacterized protein OS=Akkermansia muciniphila (strain ATCC BAA-835) GN=Amuc_1940 PE=4 SV=1	389	5
3.5	3.5	Amuc_1943	Unknown	>tr|B2UNP0|B2UNP0_AKKM8 Tetratricopeptide TPR_2 repeat protein OS=Akkermansia muciniphila (strain ATCC BAA-835) GN=Amuc_1943 PE=4 SV=1	390	5
4.81232	3.5	Amuc_1965	Unknown	>tr|B2UNR2|B2UNR2_AKKM8 Aspartokinase OS=Akkermansia muciniphila (strain ATCC BAA-835) GN=Amuc_1965 PE=3 SV=1	392	2
5.33652	3.5	Amuc_1967	Unknown	>tr|B2UNR4|B2UNR4_AKKM8 Thioredoxin domain OS=Akkermansia muciniphila (strain ATCC BAA-835) GN=Amuc_1967 PE=4 SV=1	393	2
5.24956	3.5	Amuc_1970	Cytoplasmic	>tr|B2UNR7|B2UNR7_AKKM8 Ribonucleoside-diphosphate reductase, adenosylcobalamin-dependent OS=Akkermansia muciniphila (strain ATCC BAA-835) GN=Amuc_1970 PE=4 SV=1	394	10
6.28896	6.60148	Amuc_1974	Cytoplasmic	>tr|B2UNS1|B2UNS1_AKKM8 Pyruvate, phosphate dikinase OS=Akkermansia muciniphila (strain ATCC BAA-835) GN=Amuc_1974 PE=4 SV=1	395	42
4.78589	3.5	Amuc_1976	Unknown	>tr|B2UNS3|B2UNS3_AKKM8 Sel1 domain protein repeat-containing protein OS=Akkermansia muciniphila (strain ATCC BAA-835) GN=Amuc_1976 PE=4 SV=1	397	4
4.95882	6.43058	Amuc_1983	Cytoplasmic	>tr|B2UNS8|B2UNS8_AKKM8 Methylmalonyl-CoA mutase, large subunit OS=Akkermansia muciniphila (strain ATCC BAA-835) GN=Amuc_1983 PE=4 SV=1	398	14
4.9523	6.14977	Amuc_1984	Cytoplasmic	>tr|B2UNS9|B2UNS9_AKKM8 Methylmalonyl-CoA mutase OS=Akkermansia muciniphila (strain ATCC BAA-835) GN=Amuc_1984 PE=4 SV=1	399	9
5.95433	3.5	Amuc_1985	Cytoplasmic__Membrane	>tr|B2UNT0|B2UNT0_AKKM8 Putative uncharacterized protein OS=Akkermansia muciniphila (strain ATCC BAA-835) GN=Amuc_1985 PE=4 SV=1	400	9
6.19778	3.5	Amuc_1994	Cytoplasmic__Membrane	>tr|B2UP34|B2UP34_AKKM8 Serine/threonine protein kinase OS=Akkermansia muciniphila (strain ATCC BAA-835) GN=Amuc_1994 PE=4 SV=1	442	4
3.5	3.5	Amuc_2001	Cytoplasmic	>tr|B2UP41|B2UP41_AKKM8 Putative lipoprotein OS=Akkermansia muciniphila (strain ATCC BAA-835) GN=Amuc_2001 PE=4 SV=1	444	10
3.5	3.5	Amuc_2010	Cytoplasmic	>tr|B2UP49|B2UP49_AKKM8 Putative uncharacterized protein OS=Akkermansia muciniphila (strain ATCC BAA-835) GN=Amuc_2010 PE=4 SV=1	446	7
5.70573	3.5	Amuc_2025	Cytoplasmic	>tr|B2UP64|B2UP64_AKKM8 DEAD/DEAH box helicase domain protein OS=Akkermansia muciniphila (strain ATCC BAA-835) GN=Amuc_2025 PE=4 SV=1	452	14
5.16268	3.5	Amuc_2026	Cytoplasmic	>tr|B2UP65|B2UP65_AKKM8 Beta-lactamase domain protein OS=Akkermansia muciniphila (strain ATCC BAA-835) GN=Amuc_2026 PE=4 SV=1	453	2
6.75194	3.5	Amuc_2029	Cytoplasmic__Membrane	>tr|B2UP68|B2UP68_AKKM8 Efflux transporter, RND family, MFP subunit OS=Akkermansia muciniphila (strain ATCC BAA-835) GN=Amuc_2029 PE=4 SV=1	454	13
5.11126	3.5	Amuc_2030	Cytoplasmic__Membrane	>tr|B2UP69|B2UP69_AKKM8 Transporter, hydrophobe/amphiphile efflux-1 (HAE1) family OS=Akkermansia muciniphila (strain ATCC BAA-835) GN=Amuc_2030 PE=4 SV=1	455	5
6.40011	6.32271	Amuc_2034	Cytoplasmic	>tr|B2UP73|B2UP73_AKKM8 Methylmalonyl-CoA carboxytransferase OS=Akkermansia muciniphila (strain ATCC BAA-835) GN=Amuc_2034 PE=4 SV=1	456	18
5.49784	3.5	Amuc_2037	Cytoplasmic__Membrane	>tr|B2UP76|B2UP76_AKKM8 Cobyrinic acid ac-diamide synthase OS=Akkermansia muciniphila (strain ATCC BAA-835) GN=Amuc_2037 PE=4 SV=1	457	11
3.5	3.5	Amuc_2038	Unknown	>tr|B2UP77|B2UP77_AKKM8 PUR-alpha/beta/gamma DNA/RNA-binding OS=Akkermansia muciniphila (strain ATCC BAA-835) GN=Amuc_2038 PE=4 SV=1	458	2
7.39078	6.27314	Amuc_2041	Cytoplasmic__Membrane	>tr|B2UP80|B2UP80_AKKM8 Efflux transporter, RND family, MFP subunit OS=Akkermansia muciniphila (strain ATCC BAA-835) GN=Amuc_2041 PE=4 SV=1	460	22
6.36367	5.49561	Amuc_2042	Cytoplasmic__Membrane	>tr|B2UP81|B2UP81_AKKM8 Transporter, hydrophobe/amphiphile efflux-1 (HAE1) family OS=Akkermansia muciniphila (strain ATCC BAA-835) GN=Amuc_2042 PE=4 SV=1	461	12
7.22541	5.86019	Amuc_2043	Outer__Membrane	>tr|B2UP82|B2UP82_AKKM8 RND efflux system, outer membrane lipoprotein, NodT family OS=Akkermansia muciniphila (strain ATCC BAA-835) GN=Amuc_2043 PE=4 SV=1	462	17
5.36875	3.5	Amuc_2052	Cytoplasmic	>tr|B2UP91|B2UP91_AKKM8 Lipid-A-disaccharide synthase OS=Akkermansia muciniphila (strain ATCC BAA-835) GN=Amuc_2052 PE=3 SV=1	464	4
3.5	3.5	Amuc_2057	Unknown	>tr|B2UP96|B2UP96_AKKM8 Putative uncharacterized protein OS=Akkermansia muciniphila (strain ATCC BAA-835) GN=Amuc_2057 PE=4 SV=1	465	4
5.90604	5.83347	Amuc_2066	Cytoplasmic	>tr|B2UPA5|B2UPA5_AKKM8 Aldehyde Dehydrogenase OS=Akkermansia muciniphila (strain ATCC BAA-835) GN=Amuc_2066 PE=3 SV=1	466	27
5.62969	3.5	Amuc_2076	Cytoplasmic__Membrane	>tr|B2UPB4|B2UPB4_AKKM8 Cell divisionFtsK/SpoIIIE OS=Akkermansia muciniphila (strain ATCC BAA-835) GN=Amuc_2076 PE=4 SV=1	468	6
7.33676	3.5	Amuc_2077	Unknown	>tr|B2UPB5|B2UPB5_AKKM8 Polysaccharide export protein OS=Akkermansia muciniphila (strain ATCC BAA-835) GN=Amuc_2077 PE=4 SV=1	469	12
6.67002	3.5	Amuc_2078	Cytoplasmic__Membrane	>tr|B2UPB6|B2UPB6_AKKM8 Capsular exopolysaccharide family OS=Akkermansia muciniphila (strain ATCC BAA-835) GN=Amuc_2078 PE=4 SV=1	470	13
6.13418	3.5	Amuc_2085	Cytoplasmic	>tr|B2UPL6|B2UPL6_AKKM8 Putative uncharacterized protein OS=Akkermansia muciniphila (strain ATCC BAA-835) GN=Amuc_2085 PE=4 SV=1	497	4
5.90066	3.5	Amuc_2087	Cytoplasmic	>tr|B2UPL8|B2UPL8_AKKM8 Putative uncharacterized protein OS=Akkermansia muciniphila (strain ATCC BAA-835) GN=Amuc_2087 PE=4 SV=1	498	6
5.89101	3.5	Amuc_2095	Cytoplasmic	>tr|B2UPM6|B2UPM6_AKKM8 Putative uncharacterized protein OS=Akkermansia muciniphila (strain ATCC BAA-835) GN=Amuc_2095 PE=4 SV=1	501	2
6.74167	3.5	Amuc_2099	Outer__Membrane	>tr|B2UPN0|B2UPN0_AKKM8 Putative uncharacterized protein OS=Akkermansia muciniphila (strain ATCC BAA-835) GN=Amuc_2099 PE=4 SV=1	504	3
6.24832	5.57134	Amuc_2107	Periplasmic	>tr|B2UPN8|B2UPN8_AKKM8 Putative uncharacterized protein OS=Akkermansia muciniphila (strain ATCC BAA-835) GN=Amuc_2107 PE=4 SV=1	505	5
6.40707	3.5	Amuc_2111	Unknown	>tr|B2UPP2|B2UPP2_AKKM8 ErfK/YbiS/YcfS/YnhG family protein OS=Akkermansia muciniphila (strain ATCC BAA-835) GN=Amuc_2111 PE=4 SV=1	506	4
6.63721	3.5	Amuc_2112	Unknown	>tr|B2UPP3|B2UPP3_AKKM8 Putative uncharacterized protein OS=Akkermansia muciniphila (strain ATCC BAA-835) GN=Amuc_2112 PE=4 SV=1	507	19
3.5	3.5	Amuc_2119	Cytoplasmic	>tr|B2UPQ0|B2UPQ0_AKKM8 ATPase associated with various cellular activities AAA_3 OS=Akkermansia muciniphila (strain ATCC BAA-835) GN=Amuc_2119 PE=4 SV=1	508	2
6.33474	3.5	Amuc_2122	Cytoplasmic__Membrane	>tr|B2UPQ3|B2UPQ3_AKKM8 Glycosyl transferase family 51 OS=Akkermansia muciniphila (strain ATCC BAA-835) GN=Amuc_2122 PE=4 SV=1	510	12
5.67016	3.5	Amuc_2123	Unknown	>tr|B2UPQ4|B2UPQ4_AKKM8 Putative uncharacterized protein OS=Akkermansia muciniphila (strain ATCC BAA-835) GN=Amuc_2123 PE=4 SV=1	511	6
3.5	3.5	Amuc_2124	Cytoplasmic	>tr|B2UPQ5|B2UPQ5_AKKM8 Putative uncharacterized protein OS=Akkermansia muciniphila (strain ATCC BAA-835) GN=Amuc_2124 PE=4 SV=1	512	3
7.06543	5.96461	Amuc_2127	Unknown	>tr|B2UPQ8|B2UPQ8_AKKM8 Carbohydrate-selective porin OprB OS=Akkermansia muciniphila (strain ATCC BAA-835) GN=Amuc_2127 PE=4 SV=1	513	9
5.2819	3.5	Amuc_2129	Cytoplasmic__Membrane	>tr|B2UPR0|B2UPR0_AKKM8 Nickel-dependent hydrogenase large subunit OS=Akkermansia muciniphila (strain ATCC BAA-835) GN=Amuc_2129 PE=3 SV=1	514	4
5.88539	3.5	Amuc_2130	Cytoplasmic__Membrane	>tr|B2UPR1|B2UPR1_AKKM8 Cytochrome B561 OS=Akkermansia muciniphila (strain ATCC BAA-835) GN=Amuc_2130 PE=4 SV=1	515	3
5.41355	7.06636	Amuc_2136	Periplasmic	>tr|B2UPR7|B2UPR7_AKKM8 Glycoside hydrolase, family 20, catalytic core OS=Akkermansia muciniphila (strain ATCC BAA-835) GN=Amuc_2136 PE=4 SV=1	518	45
6.2244	3.5	Amuc_2147	Unknown	>tr|B2UPS7|B2UPS7_AKKM8 Putative uncharacterized protein OS=Akkermansia muciniphila (strain ATCC BAA-835) GN=Amuc_2147 PE=4 SV=1	520	5
5.16328	3.5	Amuc_2149	Cytoplasmic__Membrane	>tr|B2UPS9|B2UPS9_AKKM8 Signal recognition particle protein OS=Akkermansia muciniphila (strain ATCC BAA-835) GN=Amuc_2149 PE=4 SV=1	521	16
5.83255	3.5	Amuc_2157	Cytoplasmic__Membrane	>sp|B2UPT6|NUOB_AKKM8 NADH-quinone oxidoreductase subunit B OS=Akkermansia muciniphila (strain ATCC BAA-835) GN=Amuc_2157 PE=3 SV=1	523	5
5.88206	3.5	Amuc_2158	Cytoplasmic	>tr|B2UPT7|B2UPT7_AKKM8 NADH-quinone oxidoreductase subunit C OS=Akkermansia muciniphila (strain ATCC BAA-835) GN=Amuc_2158 PE=3 SV=1	524	3
5.83692	3.5	Amuc_2159	Unknown	>tr|B2UPT8|B2UPT8_AKKM8 Putative uncharacterized protein OS=Akkermansia muciniphila (strain ATCC BAA-835) GN=Amuc_2159 PE=4 SV=1	525	3
7.00169	3.5	Amuc_2170	Unknown	>tr|B2UPU9|B2UPU9_AKKM8 Putative uncharacterized protein OS=Akkermansia muciniphila (strain ATCC BAA-835) GN=Amuc_2170 PE=4 SV=1	528	2
3.5	3.5	Amuc_2173	Unknown	>tr|B2UPV2|B2UPV2_AKKM8 Redoxin domain protein OS=Akkermansia muciniphila (strain ATCC BAA-835) GN=Amuc_2173 PE=4 SV=1	529	4
6.8274	6.88465	Amuc_2177	Cytoplasmic	>tr|B2UPV6|B2UPV6_AKKM8 Protein translocase subunit SecA OS=Akkermansia muciniphila (strain ATCC BAA-835) GN=Amuc_2177 PE=3 SV=1	530	63
